# Supplementary material for: A strategy to design protein-based antagonists against type I cytokine receptors
Source: PLoS Biol. 2024 Nov 26;22(11):e3002883. doi: 10.1371/journal.pbio.3002883 (PMC11596305; doi:10.1371/journal.pbio.3002883)
Supplement: S1 Data — (XLSX) [file pbio.3002883.s002.xlsx]

## Sheet: Figure1D
CD														nanoDSF
bop1			bop2			boa1			boa2					bop1				bop2				boa1				boa2
Wavelength (nm)	Mean residual ellipticity (mdeg)		Wavelength (nm)	Mean residual ellipticity (mdeg)		Wavelength (nm)	Mean residual ellipticity (mdeg)		Wavelength (nm)	Mean residual ellipticity (mdeg)				Temperature (°C)	mean ratio (FI350/FI330)	sd ratio (FI350/FI330)		Temperature (°C)	mean ratio (FI350/FI330)	sd ratio (FI350/FI330)		Temperature (°C)	mean ratio (FI350/FI330)	sd ratio (FI350/FI330)		Temperature (°C)	mean ratio (FI350/FI330)	sd ratio (FI350/FI330)
250	0.215589		250	0.0891032		250	0.105807		250	0.0633464				20	0.337982	0.00379453		20	0.359796	0.011004		19.9997	0.365195	0.0107001		20	0.355156	0.00587028
249.9	0.262992		249.9	0.0927633		249.9	-0.00524394		249.9	0.106168				20.0199	0.338274	0.00234215		20.0146	0.360564	0.010627		19.9998	0.365613	0.0116888		20.0146	0.356019	0.0060121
249.8	0.254065		249.8	0.0682576		249.8	0.0176636		249.8	0.186346				20.0397	0.33784	0.00446898		20.0291	0.360416	0.0110678		20.001	0.367992	0.0113511		20.0291	0.354759	0.00623441
249.7	0.147987		249.7	-0.00313415		249.7	-0.0270376		249.7	0.155587				20.0596	0.339524	0.0028522		20.0437	0.359608	0.0119894		20.0011	0.36637	0.0115026		20.0437	0.355041	0.00536476
249.6	0.0622274		249.6	0.00972595		249.6	0.0220784		249.6	0.0856537				20.0795	0.339935	0.00416864		20.0582	0.361153	0.00995657		20.0024	0.366309	0.0118063		20.0582	0.355763	0.00616859
249.5	0.0447754		249.5	0.0641897		249.5	0.0331401		249.5	0.102385				20.0993	0.33776	0.00383718		20.0728	0.360867	0.0111503		20.0027	0.366123	0.0123123		20.0728	0.354763	0.00428454
249.4	0.0943054		249.4	0.0941691		249.4	0.0372854		249.4	0.020575				20.1192	0.33783	0.00149444		20.0874	0.361247	0.0110774		20.0117	0.366465	0.0132737		20.0874	0.354911	0.00590575
249.3	0.159194		249.3	0.102287		249.3	0.0869354		249.3	0.0840953				20.1391	0.339613	0.0025095		20.1019	0.361326	0.0113239		20.0123	0.367204	0.0116967		20.1019	0.354964	0.00672267
249.2	0.215508		249.2	0.0596578		249.2	0.101084		249.2	0.0601796				20.1589	0.339342	0.00405564		20.1165	0.360828	0.0109021		20.0233	0.365429	0.0103861		20.1165	0.356105	0.00554257
249.1	0.2111		249.1	0.0402893		249.1	0.154964		249.1	-0.00400187				20.1788	0.337859	0.00365808		20.131	0.361273	0.0116777		20.024	0.366147	0.0123955		20.131	0.355391	0.00605154
249	0.1254		249	0.0212545		249	0.149311		249	0.00233968				20.1987	0.339492	0.00425298		20.1456	0.361077	0.0111526		20.0385	0.366133	0.0113645		20.1456	0.355867	0.00654216
248.9	-0.00863139		248.9	0.0247782		248.9	0.160858		248.9	0.0120626				20.2185	0.338874	0.00493431		20.1602	0.360316	0.0108396		20.0392	0.366582	0.0116324		20.1602	0.354995	0.00652607
248.8	-0.0164215		248.8	0.0143341		248.8	0.093749		248.8	0.0191559				20.2384	0.339063	0.00297361		20.1747	0.36003	0.0102989		20.0558	0.366084	0.0128491		20.1747	0.355894	0.00573905
248.7	-0.0933441		248.7	-0.0513997		248.7	0.0258738		248.7	-0.0245076				20.2583	0.338165	0.00343047		20.1893	0.360302	0.0110668		20.0565	0.365485	0.0131424		20.1893	0.355526	0.00622314
248.6	-0.142793		248.6	-0.02429		248.6	0.0701365		248.6	-0.121456				20.2781	0.338227	0.00311536		20.2039	0.360613	0.0103105		20.0737	0.367689	0.0127492		20.2039	0.355567	0.0041912
248.5	-0.152206		248.5	-0.0908813		248.5	0.00121053		248.5	-0.105049				20.298	0.339051	0.00275793		20.2184	0.360067	0.0120036		20.0749	0.366656	0.0125016		20.2184	0.354716	0.00744674
248.4	-0.0776174		248.4	-0.133119		248.4	-0.0575857		248.4	-0.0832988				20.3179	0.340207	0.00265248		20.233	0.360224	0.010862		20.0949	0.366051	0.0122314		20.233	0.354845	0.00611106
248.3	-0.00689697		248.3	-0.126741		248.3	-0.198802		248.3	-0.0560232				20.3377	0.339495	0.00268744		20.2475	0.360636	0.0118989		20.0961	0.367626	0.0119792		20.2475	0.355402	0.00616123
248.2	0.0525482		248.2	-0.123871		248.2	-0.16157		248.2	-0.145426				20.3576	0.339939	0.00312942		20.2621	0.359884	0.0110162		20.121	0.364174	0.0116283		20.2621	0.355972	0.0058837
248.1	0.0588674		248.1	-0.0634257		248.1	-0.12673		248.1	-0.168794				20.3775	0.339837	0.00193669		20.2767	0.360768	0.0112675		20.1222	0.366481	0.0121569		20.2767	0.356015	0.00632948
248	0.117664		248	-0.0791636		248	-0.018809		248	-0.128966				20.3974	0.339837	0.00158755		20.2912	0.360049	0.011689		20.1463	0.367701	0.0113022		20.2912	0.354873	0.00631848
247.9	0.150235		247.9	-0.141768		247.9	0.023468		247.9	-0.0931895				20.4172	0.339667	0.00347531		20.3058	0.360729	0.011089		20.1476	0.365927	0.011036		20.3058	0.355746	0.00640655
247.8	0.114824		247.8	-0.0759399		247.8	0.019694		247.8	-0.0838857				20.4371	0.340148	0.00412184		20.3203	0.36151	0.010189		20.1762	0.36757	0.0121978		20.3203	0.355678	0.00529493
247.7	0.0393982		247.7	-0.0679728		247.7	-0.00114441		247.7	-0.0968455				20.457	0.340209	0.00309156		20.3349	0.361348	0.0108396		20.1777	0.365944	0.0112792		20.3349	0.356435	0.00476077
247.6	-0.0696696		247.6	-0.0166361		247.6	0.0123708		247.6	-0.137949				20.4768	0.340083	0.00249616		20.3495	0.360696	0.0108086		20.2078	0.366225	0.00938071		20.3495	0.357195	0.00613868
247.5	-0.131624		247.5	0.0830922		247.5	0.0206767		247.5	-0.200563				20.4967	0.340308	0.00279691		20.364	0.360206	0.0108779		20.2093	0.367051	0.0109313		20.364	0.355657	0.00601333
247.4	-0.153913		247.4	0.0973572		247.4	-0.0216248		247.4	-0.357595				20.5166	0.339348	0.00311694		20.3786	0.360615	0.0107642		20.24	0.365981	0.0115566		20.3786	0.355958	0.00409043
247.3	-0.159314		247.3	0.198718		247.3	-0.0688812		247.3	-0.402121				20.5364	0.339381	0.00262085		20.3931	0.360478	0.0113356		20.2417	0.366626	0.0115658		20.3931	0.356158	0.00543606
247.2	-0.183573		247.2	0.0742065		247.2	-0.0738658		247.2	-0.371405				20.5563	0.338886	0.00401132		20.4077	0.360705	0.0106311		20.2749	0.367692	0.0135571		20.4077	0.35591	0.00487319
247.1	-0.227991		247.1	0.041271		247.1	-0.00770366		247.1	-0.306731				20.5762	0.33885	0.00322564		20.4223	0.360905	0.0112695		20.2767	0.366002	0.0126836		20.4223	0.355428	0.00589969
247	-0.141583		247	-0.0517548		247	-0.0299255		247	-0.273455				20.596	0.338851	0.00211131		20.4368	0.360321	0.0110406		20.3111	0.365875	0.00952573		20.4368	0.356674	0.0060367
246.9	-0.158883		246.9	-0.022761		246.9	-0.197581		246.9	-0.304252				20.6159	0.33925	0.00384579		20.4514	0.360213	0.0109554		20.3128	0.367665	0.0110557		20.4514	0.356142	0.00631504
246.8	-0.0185465		246.8	0.0577769		246.8	-0.352639		246.8	-0.221212				20.6358	0.340157	0.00301657		20.4659	0.360371	0.0104053		20.35	0.366045	0.0108137		20.4659	0.355509	0.00542359
246.7	-0.180399		246.7	-0.108124		246.7	-0.249458		246.7	-0.253495				20.6556	0.339643	0.00558818		20.4805	0.361066	0.0106645		20.3521	0.367166	0.0118863		20.4805	0.355949	0.00587512
246.6	-0.215515		246.6	-0.180884		246.6	-0.166727		246.6	-0.250287				20.6755	0.34036	0.00236581		20.4951	0.360891	0.0107395		20.3881	0.36763	0.0120587		20.4951	0.355988	0.00576722
246.5	-0.302418		246.5	-0.247986		246.5	-0.129895		246.5	-0.240441				20.6954	0.339397	0.00288382		20.5096	0.360223	0.0108602		20.39	0.367038	0.0109996		20.5096	0.356186	0.0061413
246.4	-0.331268		246.4	-0.121899		246.4	-0.179592		246.4	-0.340461				20.7152	0.339437	0.00355158		20.5242	0.360869	0.0108927		20.4321	0.364876	0.0139889		20.5242	0.354644	0.00687765
246.3	-0.301216		246.3	-0.0964142		246.3	-0.180618		246.3	-0.196645				20.7351	0.33849	0.0025103		20.5387	0.361661	0.0101181		20.4338	0.367189	0.0115676		20.5387	0.355419	0.00579385
246.2	-0.31949		246.2	-0.197829		246.2	-0.15186		246.2	-0.232318				20.755	0.339104	0.0047557		20.5533	0.360708	0.00997016		20.4726	0.366739	0.013063		20.5533	0.356735	0.00624739
246.1	-0.283389		246.1	-0.332271		246.1	-0.0893066		246.1	-0.204268				20.7748	0.340414	0.00372895		20.5679	0.361244	0.0107004		20.4747	0.367255	0.0112044		20.5679	0.355037	0.00645832
246	-0.224082		246	-0.304984		246	-0.147172		246	-0.203012				20.7947	0.340277	0.00246257		20.5824	0.361904	0.0109927		20.5151	0.367853	0.0118637		20.5824	0.355863	0.00680353
245.9	-0.204807		245.9	-0.268413		245.9	-0.259079		245.9	-0.409132				20.8146	0.339908	0.0037192		20.597	0.36196	0.0118257		20.517	0.366549	0.013048		20.597	0.357087	0.00652817
245.8	-0.0701487		245.8	-0.311491		245.8	-0.184222		245.8	-0.43655				20.8344	0.33986	0.00298952		20.6116	0.360899	0.0114582		20.5566	0.366003	0.011319		20.6116	0.357081	0.00523319
245.7	-0.174383		245.7	-0.350108		245.7	-0.211515		245.7	-0.58851				20.8543	0.339428	0.00340754		20.6261	0.360906	0.0104403		20.5587	0.36783	0.011695		20.6261	0.356272	0.00558033
245.6	-0.261659		245.6	-0.420135		245.6	-0.166824		245.6	-0.510639				20.8742	0.339864	0.00352403		20.6407	0.361075	0.0105333		20.6006	0.368547	0.0112846		20.6407	0.356566	0.00592143
245.5	-0.360241		245.5	-0.340102		245.5	-0.254481		245.5	-0.47842				20.894	0.340054	0.00281809		20.6552	0.361797	0.0102306		20.6026	0.366631	0.0120872		20.6552	0.355339	0.00562582
245.4	-0.392158		245.4	-0.408877		245.4	-0.403413		245.4	-0.501353				20.9139	0.339602	0.0024118		20.6698	0.360251	0.0100192		20.6448	0.364288	0.0115502		20.6698	0.356186	0.00518999
245.3	-0.25648		245.3	-0.353517		245.3	-0.505812		245.3	-0.487005				20.9338	0.339743	0.00192738		20.6844	0.361479	0.0103832		20.647	0.36762	0.0134082		20.6844	0.356865	0.00590782
245.2	-0.330991		245.2	-0.391925		245.2	-0.450962		245.2	-0.572313				20.9536	0.340668	0.00268402		20.6989	0.361481	0.0104173		20.6904	0.367248	0.0116801		20.6989	0.356714	0.00471342
245.1	-0.418213		245.1	-0.347845		245.1	-0.342699		245.1	-0.532614				20.9735	0.340725	0.00295268		20.7135	0.360925	0.0113523		20.6924	0.367569	0.0122633		20.7135	0.355967	0.00484595
245	-0.595937		245	-0.371072		245	-0.321294		245	-0.669513				20.9934	0.341024	0.00295353		20.728	0.360635	0.0115351		20.7342	0.368727	0.0128539		20.728	0.357393	0.00535491
244.9	-0.627957		244.9	-0.44341		244.9	-0.423072		244.9	-0.679565				21.0132	0.340661	0.00304969		20.7426	0.361043	0.0114846		20.7363	0.366658	0.0126586		20.7426	0.357411	0.0054024
244.8	-0.528704		244.8	-0.422595		244.8	-0.534429		244.8	-0.701161				21.0331	0.339949	0.00225058		20.7572	0.360303	0.011571		20.7762	0.36768	0.0119548		20.7572	0.35653	0.00568797
244.7	-0.396508		244.7	-0.538002		244.7	-0.648394		244.7	-0.682719				21.053	0.339351	0.00243625		20.7717	0.360314	0.00988778		20.7783	0.367225	0.0126839		20.7717	0.356826	0.00618735
244.6	-0.413906		244.6	-0.461497		244.6	-0.601469		244.6	-0.64325				21.0728	0.340382	0.00391353		20.7863	0.360874	0.00997222		20.8202	0.36658	0.0124		20.7863	0.356911	0.00659426
244.5	-0.476772		244.5	-0.488426		244.5	-0.613733		244.5	-0.56677				21.0927	0.340234	0.00348343		20.8008	0.361181	0.0109965		20.8222	0.367148	0.0131061		20.8008	0.357362	0.00604367
244.4	-0.419977		244.4	-0.394042		244.4	-0.571687		244.4	-0.500805				21.1126	0.34089	0.00258587		20.8154	0.360505	0.0105576		20.8643	0.368109	0.012342		20.8154	0.355635	0.00622473
244.3	-0.447423		244.3	-0.386589		244.3	-0.622914		244.3	-0.480912				21.1325	0.340812	0.00211088		20.83	0.360045	0.00999783		20.8664	0.367332	0.0123064		20.83	0.355174	0.00680917
244.2	-0.564423		244.2	-0.440467		244.2	-0.530796		244.2	-0.52024				21.1523	0.33943	0.00279274		20.8445	0.360023	0.0100295		20.908	0.366269	0.0131125		20.8445	0.355542	0.00645052
244.1	-0.76015		244.1	-0.532167		244.1	-0.550313		244.1	-0.637807				21.1722	0.340553	0.00325951		20.8591	0.362332	0.0107418		20.9101	0.366632	0.0116779		20.8591	0.356951	0.00666593
244	-0.861639		244	-0.635358		244	-0.534092		244	-0.636643				21.1921	0.342469	0.00382339		20.8736	0.362024	0.0113424		20.952	0.366625	0.0127011		20.8736	0.357285	0.00611519
243.9	-0.886468		243.9	-0.766262		243.9	-0.614069		243.9	-0.587108				21.2119	0.342131	0.00358296		20.8882	0.3603	0.00999183		20.9541	0.367077	0.0122801		20.8882	0.356974	0.00605066
243.8	-0.805269		243.8	-0.717791		243.8	-0.692594		243.8	-0.590258				21.2318	0.339518	0.00368753		20.9028	0.360966	0.0102138		20.9958	0.367983	0.011299		20.9028	0.356492	0.00632207
243.7	-0.865014		243.7	-0.731433		243.7	-0.685535		243.7	-0.663122				21.2517	0.339841	0.00377828		20.9173	0.360124	0.0113166		20.9979	0.367525	0.00993338		20.9173	0.356933	0.00454306
243.6	-0.911259		243.6	-0.846294		243.6	-0.728734		243.6	-0.776628				21.2715	0.340707	0.00312245		20.9319	0.360924	0.0110163		21.0384	0.367847	0.011907		20.9319	0.356893	0.00648692
243.5	-0.931823		243.5	-0.845047		243.5	-0.762948		243.5	-0.892192				21.2914	0.340685	0.00221411		20.9464	0.361413	0.0103836		21.0405	0.366742	0.0103591		20.9464	0.356725	0.00615936
243.4	-1.02997		243.4	-0.935574		243.4	-0.690082		243.4	-0.926891				21.3113	0.339917	0.00465983		20.961	0.361794	0.0111719		21.0837	0.368675	0.0126031		20.961	0.356644	0.00532595
243.3	-1.05888		243.3	-0.873893		243.3	-0.635544		243.3	-1.00344				21.3311	0.340206	0.00430041		20.9756	0.361717	0.0110515		21.0857	0.366327	0.012646		20.9756	0.355831	0.00587103
243.2	-1.09024		243.2	-0.920669		243.2	-0.699244		243.2	-1.17353				21.351	0.339568	0.0030379		20.9901	0.361111	0.010805		21.1268	0.368412	0.0119126		20.9901	0.356081	0.0060764
243.1	-1.03881		243.1	-1.04128		243.1	-0.771914		243.1	-1.19338				21.3709	0.340488	0.0027203		21.0047	0.361102	0.0105989		21.1288	0.366803	0.0124236		21.0047	0.357031	0.0052298
243	-0.99721		243	-1.06618		243	-0.819371		243	-1.18239				21.3907	0.341673	0.0019423		21.0193	0.361317	0.0109121		21.17	0.366819	0.0125228		21.0193	0.357157	0.00639569
242.9	-1.13389		242.9	-1.00275		242.9	-0.951299		242.9	-1.12208				21.4106	0.339957	0.0030458		21.0338	0.361642	0.0111884		21.1722	0.367798	0.0121859		21.0338	0.356834	0.0060147
242.8	-1.19977		242.8	-1.12132		242.8	-0.984672		242.8	-1.14788				21.4305	0.343573	0.00325138		21.0484	0.361205	0.0112833		21.2137	0.367567	0.0132276		21.0484	0.357267	0.00524878
242.7	-1.30905		242.7	-1.23686		242.7	-1.08735		242.7	-1.21248				21.4503	0.341583	0.00426519		21.0629	0.361787	0.0113531		21.2159	0.368706	0.0123368		21.0629	0.356876	0.00566649
242.6	-1.28334		242.6	-1.4221		242.6	-1.18774		242.6	-1.22185				21.4702	0.340997	0.00435658		21.0775	0.361484	0.0113901		21.259	0.367096	0.0122232		21.0775	0.356181	0.00536127
242.5	-1.31789		242.5	-1.43113		242.5	-1.21338		242.5	-1.29356				21.4901	0.340612	0.00393695		21.0921	0.361474	0.0111409		21.2611	0.368007	0.0107247		21.0921	0.356289	0.00486744
242.4	-1.40162		242.4	-1.404		242.4	-1.39808		242.4	-1.48056				21.5099	0.340338	0.00208713		21.1066	0.361444	0.0114409		21.3008	0.368629	0.0107704		21.1066	0.35654	0.00567917
242.3	-1.41427		242.3	-1.29309		242.3	-1.44265		242.3	-1.66926				21.5298	0.341403	0.0032412		21.1212	0.361051	0.0115627		21.3034	0.367123	0.0114722		21.1212	0.356821	0.00579262
242.2	-1.42911		242.2	-1.35667		242.2	-1.42706		242.2	-1.66457				21.5497	0.340217	0.00365021		21.1357	0.360894	0.011398		21.3452	0.367779	0.012368		21.1357	0.356735	0.00509837
242.1	-1.48989		242.1	-1.35804		242.1	-1.36318		242.1	-1.56971				21.5695	0.34112	0.00338155		21.1503	0.361899	0.0102052		21.3472	0.36877	0.012665		21.1503	0.356334	0.00485698
242	-1.57169		242	-1.35706		242	-1.35344		242	-1.59931				21.5894	0.341397	0.00283078		21.1649	0.362048	0.0109103		21.389	0.367657	0.0116981		21.1649	0.355508	0.00445741
241.9	-1.60979		241.9	-1.3784		241.9	-1.31486		241.9	-1.77698				21.6093	0.340289	0.00207777		21.1794	0.361687	0.0113525		21.3911	0.367648	0.0125429		21.1794	0.35555	0.00515711
241.8	-1.62703		241.8	-1.30798		241.8	-1.41189		241.8	-1.98342				21.6291	0.340939	0.00352562		21.194	0.361101	0.0109856		21.4337	0.36891	0.0126421		21.194	0.355585	0.00504438
241.7	-1.67747		241.7	-1.41972		241.7	-1.46932		241.7	-2.08407				21.649	0.341701	0.00440546		21.2085	0.361622	0.0109876		21.4357	0.369055	0.0116381		21.2085	0.356546	0.00462056
241.6	-1.7483		241.6	-1.52893		241.6	-1.57004		241.6	-2.0221				21.6689	0.342096	0.00218594		21.2231	0.361624	0.011094		21.4776	0.368454	0.0121615		21.2231	0.357456	0.00643218
241.5	-1.82486		241.5	-1.65866		241.5	-1.71539		241.5	-1.77402				21.6887	0.342342	0.00222008		21.2377	0.361538	0.0112286		21.4797	0.368733	0.00995171		21.2377	0.357174	0.006283
241.4	-1.81693		241.4	-1.7245		241.4	-1.84488		241.4	-1.81159				21.7086	0.340779	0.00342229		21.2522	0.361543	0.0103274		21.5193	0.368085	0.011686		21.2522	0.356925	0.00516946
241.3	-1.90175		241.3	-1.77295		241.3	-1.93767		241.3	-1.89503				21.7285	0.340344	0.00263702		21.2668	0.361687	0.0102607		21.5215	0.368903	0.0105383		21.2668	0.357265	0.00498563
241.2	-1.9814		241.2	-1.91798		241.2	-2.07879		241.2	-2.07193				21.7483	0.342597	0.00325455		21.2813	0.361699	0.0106684		21.5636	0.366812	0.0134418		21.2813	0.357143	0.00549318
241.1	-2.16174		241.1	-2.03711		241.1	-2.21458		241.1	-2.19832				21.7682	0.343329	0.00374195		21.2959	0.361481	0.0107168		21.5658	0.367747	0.0137756		21.2959	0.357803	0.0053451
241	-2.29492		241	-2.03145		241	-2.33684		241	-2.31547				21.7881	0.341522	0.00167121		21.3105	0.361141	0.0110339		21.6082	0.367112	0.012524		21.3105	0.357806	0.00595776
240.9	-2.32954		240.9	-2.02605		240.9	-2.46115		240.9	-2.47246				21.8079	0.342821	0.00314909		21.325	0.361483	0.0111947		21.6104	0.368424	0.0119566		21.325	0.356594	0.00621995
240.8	-2.31909		240.8	-2.00587		240.8	-2.37964		240.8	-2.55162				21.8278	0.341504	0.00204511		21.3396	0.362435	0.0115719		21.6531	0.366992	0.0128955		21.3396	0.356106	0.00616996
240.7	-2.39103		240.7	-2.14129		240.7	-2.24		240.7	-2.58569				21.8477	0.342329	0.00295168		21.3541	0.361519	0.0104972		21.6551	0.36831	0.0119205		21.3541	0.356134	0.00675172
240.6	-2.47061		240.6	-2.20016		240.6	-2.24015		240.6	-2.56473				21.8675	0.341962	0.00195238		21.3687	0.36209	0.010548		21.6964	0.366568	0.0122073		21.3687	0.357867	0.00649535
240.5	-2.64767		240.5	-2.31827		240.5	-2.27384		240.5	-2.65784				21.8874	0.343019	0.00230932		21.3833	0.361696	0.0108359		21.6985	0.369371	0.0132264		21.3833	0.359104	0.00608016
240.4	-2.77813		240.4	-2.33331		240.4	-2.46991		240.4	-2.76918				21.9073	0.341941	0.00387076		21.3978	0.361875	0.0109409		21.7383	0.369551	0.0133198		21.3978	0.358244	0.00655807
240.3	-2.88415		240.3	-2.35676		240.3	-2.62774		240.3	-2.93596				21.9272	0.342435	0.00297773		21.4124	0.362208	0.0108945		21.7404	0.36875	0.0103015		21.4124	0.356451	0.00619852
240.2	-2.90466		240.2	-2.51539		240.2	-2.70916		240.2	-3.03556				21.947	0.342125	0.00281195		21.427	0.362226	0.0103149		21.7825	0.368431	0.0125454		21.427	0.356597	0.00529674
240.1	-2.94378		240.1	-2.51394		240.1	-2.72702		240.1	-3.08353				21.9669	0.341831	0.00355821		21.4415	0.362299	0.0114708		21.7846	0.368211	0.0123334		21.4415	0.35653	0.00544773
240	-3.01127		240	-2.63905		240	-2.79274		240	-3.08929				21.9868	0.342031	0.00333286		21.4561	0.361848	0.0107785		21.8262	0.369159	0.0112796		21.4561	0.356189	0.00697757
239.9	-3.1058		239.9	-2.6835		239.9	-2.83895		239.9	-3.17941				22.0066	0.342142	0.0027648		21.4706	0.361892	0.0102069		21.8284	0.368489	0.0106577		21.4706	0.356937	0.00733255
239.8	-3.25923		239.8	-2.85906		239.8	-2.90385		239.8	-3.17672				22.0265	0.341623	0.00309396		21.4852	0.361439	0.0104941		21.8712	0.369575	0.0129926		21.4852	0.357618	0.00605148
239.7	-3.44417		239.7	-3.01523		239.7	-2.92594		239.7	-3.35929				22.0464	0.342179	0.00364629		21.4998	0.361257	0.0103957		21.8732	0.371109	0.0141626		21.4998	0.356301	0.00539708
239.6	-3.60622		239.6	-3.03121		239.6	-2.98196		239.6	-3.51716				22.0662	0.3436	0.00442762		21.5143	0.361043	0.0109487		21.9145	0.369384	0.0113639		21.5143	0.356745	0.00519504
239.5	-3.86447		239.5	-2.98753		239.5	-3.01285		239.5	-3.61136				22.0861	0.343526	0.00354317		21.5289	0.361956	0.01003		21.9167	0.368794	0.0123		21.5289	0.357205	0.00540675
239.4	-3.95811		239.4	-3.06604		239.4	-3.24608		239.4	-3.7933				22.106	0.342622	0.00381273		21.5434	0.362096	0.0107761		21.9584	0.37003	0.0136533		21.5434	0.357282	0.00568773
239.3	-4.03579		239.3	-3.20106		239.3	-3.34933		239.3	-4.05869				22.1258	0.342965	0.00278976		21.558	0.361599	0.0115548		21.9603	0.368238	0.0104543		21.558	0.357503	0.0059854
239.2	-4.07407		239.2	-3.49295		239.2	-3.48366		239.2	-4.19912				22.1457	0.342545	0.00206198		21.5726	0.361397	0.0105196		22.0012	0.368693	0.0117814		21.5726	0.35749	0.00610338
239.1	-4.15346		239.1	-3.63624		239.1	-3.54087		239.1	-4.19513				22.1656	0.341331	0.00325018		21.5871	0.361823	0.0105977		22.0033	0.368164	0.0114628		21.5871	0.357717	0.00567482
239	-4.25287		239	-3.8535		239	-3.57609		239	-4.07671				22.1854	0.342165	0.00404204		21.6017	0.362161	0.0105277		22.0439	0.370486	0.0122096		21.6017	0.35729	0.00586188
238.9	-4.26885		238.9	-3.95475		238.9	-3.66413		238.9	-4.21984				22.2053	0.340803	0.00207592		21.6162	0.36145	0.0107256		22.0461	0.370005	0.0104595		21.6162	0.357702	0.00518313
238.8	-4.3612		238.8	-4.10626		238.8	-3.92145		238.8	-4.30388				22.2252	0.340908	0.00347625		21.6308	0.361379	0.0115513		22.0886	0.368477	0.0109078		21.6308	0.358021	0.00533259
238.7	-4.44547		238.7	-4.19213		238.7	-4.23643		238.7	-4.48635				22.245	0.340971	0.00288861		21.6454	0.362561	0.0109101		22.0911	0.369306	0.0111822		21.6454	0.357893	0.00690634
238.6	-4.66527		238.6	-4.24696		238.6	-4.4742		238.6	-4.51268				22.2649	0.343035	0.00242077		21.6599	0.36266	0.0109436		22.1331	0.369142	0.011711		21.6599	0.358002	0.00684148
238.5	-4.83386		238.5	-4.29611		238.5	-4.52396		238.5	-4.70825				22.2848	0.343022	0.00240154		21.6745	0.362106	0.0109834		22.1352	0.369406	0.0119523		21.6745	0.357787	0.00643333
238.4	-4.83137		238.4	-4.41627		238.4	-4.55511		238.4	-4.97605				22.3046	0.342186	0.0045299		21.689	0.361866	0.0109955		22.177	0.367787	0.014112		21.689	0.357527	0.00622174
238.3	-4.92217		238.3	-4.46241		238.3	-4.53516		238.3	-5.12947				22.3245	0.342369	0.00419576		21.7036	0.361259	0.0128199		22.179	0.370107	0.0125557		21.7036	0.357601	0.00641903
238.2	-4.98943		238.2	-4.60003		238.2	-4.6447		238.2	-5.15037				22.3444	0.343975	0.00177475		21.7182	0.361584	0.0123086		22.2199	0.370381	0.011285		21.7182	0.358919	0.00698594
238.1	-5.18		238.1	-4.69282		238.1	-4.78502		238.1	-5.17898				22.3642	0.343323	0.00310651		21.7327	0.362505	0.0115137		22.222	0.369764	0.0103687		21.7327	0.359411	0.00738239
238	-5.34477		238	-5.03957		238	-4.92491		238	-5.32936				22.3841	0.341603	0.00197553		21.7473	0.362884	0.0111372		22.2647	0.368902	0.0114138		21.7473	0.358747	0.0064471
237.9	-5.55381		237.9	-5.15837		237.9	-5.11693		237.9	-5.58962				22.404	0.341835	0.00233015		21.7619	0.361467	0.0107781		22.2668	0.369396	0.0126868		21.7619	0.358232	0.00561193
237.8	-5.80234		237.8	-5.22228		237.8	-5.23454		237.8	-5.63312				22.4238	0.342654	0.00356732		21.7764	0.361718	0.0102607		22.3071	0.368667	0.0127952		21.7764	0.359044	0.00586601
237.7	-5.97695		237.7	-5.0724		237.7	-5.4383		237.7	-5.82612				22.4437	0.342607	0.00333704		21.791	0.362364	0.0101174		22.3092	0.369059	0.0119964		21.791	0.359463	0.00594348
237.6	-6.13004		237.6	-5.11656		237.6	-5.62942		237.6	-5.90348				22.4636	0.344395	0.00373037		21.8055	0.362764	0.0103913		22.3514	0.369972	0.0120753		21.8055	0.358572	0.00726937
237.5	-6.25759		237.5	-5.3466		237.5	-5.81009		237.5	-6.0737				22.4834	0.343911	0.00403506		21.8201	0.363095	0.0116291		22.3534	0.368895	0.0125562		21.8201	0.359305	0.00757411
237.4	-6.31325		237.4	-5.53193		237.4	-5.97117		237.4	-6.30475				22.5033	0.343304	0.00408886		21.8347	0.362869	0.0113396		22.3947	0.369683	0.012346		21.8347	0.360104	0.00744328
237.3	-6.50886		237.3	-5.85469		237.3	-5.98861		237.3	-6.52826				22.5232	0.343135	0.00408532		21.8492	0.362419	0.0104597		22.397	0.371405	0.0106075		21.8492	0.359652	0.00803831
237.2	-6.59351		237.2	-6.04924		237.2	-6.10194		237.2	-6.71478				22.543	0.343246	0.00314529		21.8638	0.36289	0.0102812		22.4386	0.368821	0.0114989		21.8638	0.359743	0.00903126
237.1	-6.87553		237.1	-6.21954		237.1	-6.20296		237.1	-6.84434				22.5629	0.343695	0.00306385		21.8783	0.363794	0.0100721		22.4412	0.367981	0.0126977		21.8783	0.360276	0.00973555
237	-7.12446		237	-6.3233		237	-6.40641		237	-7.00033				22.5828	0.342711	0.00309219		21.8929	0.363421	0.0101973		22.4838	0.36947	0.0126766		21.8929	0.360141	0.00971881
236.9	-7.3362		236.9	-6.43857		236.9	-6.59789		236.9	-7.13385				22.6026	0.344081	0.00254501		21.9075	0.363194	0.010628		22.4859	0.368505	0.0119026		21.9075	0.360756	0.0107543
236.8	-7.49315		236.8	-6.59756		236.8	-6.71127		236.8	-7.25759				22.6225	0.342806	0.00206428		21.922	0.36352	0.0108357		22.5274	0.370023	0.0117815		21.922	0.361508	0.0122267
236.7	-7.56292		236.7	-6.81377		236.7	-6.77345		236.7	-7.40851				22.6424	0.343217	0.00257962		21.9366	0.363626	0.0107887		22.5294	0.368936	0.011202		21.9366	0.361431	0.0118213
236.6	-7.61386		236.6	-7.02713		236.6	-6.89603		236.6	-7.61206				22.6623	0.343625	0.00335971		21.9511	0.363842	0.0116864		22.5714	0.370242	0.0130106		21.9511	0.361734	0.0114591
236.5	-7.75675		236.5	-7.10935		236.5	-7.14426		236.5	-7.93709				22.6821	0.343536	0.00282386		21.9657	0.363186	0.0112599		22.5733	0.369204	0.0108825		21.9657	0.362361	0.0123106
236.4	-7.85398		236.4	-7.34099		236.4	-7.50351		236.4	-8.18057				22.702	0.342694	0.00310791		21.9803	0.3637	0.0113136		22.6144	0.369416	0.0131734		21.9803	0.363042	0.0129135
236.3	-8.19345		236.3	-7.42863		236.3	-7.66513		236.3	-8.38197				22.7219	0.342588	0.00154028		21.9948	0.364928	0.011496		22.6168	0.369176	0.0125237		21.9948	0.36337	0.0139649
236.2	-8.53455		236.2	-7.59592		236.2	-7.71863		236.2	-8.50364				22.7417	0.3433	0.0034457		22.0094	0.365632	0.0113431		22.6604	0.368773	0.0126726		22.0094	0.363405	0.014144
236.1	-8.87241		236.1	-7.75659		236.1	-7.79716		236.1	-8.57877				22.7616	0.343126	0.00230403		22.0239	0.365366	0.0110458		22.6625	0.371121	0.0115612		22.0239	0.364267	0.0141547
236	-9.15004		236	-7.96009		236	-7.97035		236	-8.77868				22.7815	0.344063	0.00238855		22.0385	0.364666	0.0103277		22.7034	0.369178	0.0109323		22.0385	0.365676	0.0142137
235.9	-9.21854		235.9	-8.30411		235.9	-8.22471		235.9	-9.01368				22.8013	0.344104	0.002902		22.0531	0.364782	0.0101813		22.7055	0.369796	0.01283		22.0531	0.365701	0.0141801
235.8	-9.32237		235.8	-8.52574		235.8	-8.60232		235.8	-9.31338				22.8212	0.344099	0.00315649		22.0676	0.365481	0.0103436		22.7469	0.371284	0.0119703		22.0676	0.365408	0.0155296
235.7	-9.46804		235.7	-8.65135		235.7	-8.88511		235.7	-9.60473				22.8411	0.344365	0.00243842		22.0822	0.366517	0.01043		22.749	0.369224	0.0119346		22.0822	0.365644	0.0161242
235.6	-9.7279		235.6	-8.75237		235.6	-9.08246		235.6	-9.91437				22.8609	0.34435	0.00277602		22.0967	0.366524	0.0104001		22.7909	0.369573	0.0122955		22.0967	0.365534	0.0153958
235.5	-10.0278		235.5	-8.85655		235.5	-9.2279		235.5	-10.1062				22.8808	0.344355	0.00365708		22.1113	0.36598	0.0100456		22.7932	0.371913	0.0100912		22.1113	0.365976	0.0144257
235.4	-10.3202		235.4	-9.02246		235.4	-9.37732		235.4	-10.2801				22.9007	0.344161	0.00385915		22.1259	0.366551	0.0112974		22.8358	0.370746	0.0144763		22.1259	0.36753	0.0146922
235.3	-10.5511		235.3	-9.32883		235.3	-9.53413		235.3	-10.3602				22.9205	0.345083	0.00199132		22.1404	0.366595	0.0116667		22.8379	0.369834	0.012939		22.1404	0.367632	0.0161162
235.2	-10.7402		235.2	-9.54035		235.2	-9.59915		235.2	-10.4461				22.9404	0.343098	0.00448991		22.155	0.366504	0.0108301		22.8813	0.36977	0.0122386		22.155	0.36824	0.0154917
235.1	-10.9082		235.1	-9.81063		235.1	-9.70305		235.1	-10.6147				22.9603	0.342801	0.00402835		22.1696	0.367171	0.0102527		22.8834	0.369778	0.0135122		22.1696	0.36946	0.0143197
235	-11.0731		235	-10.0282		235	-10.0199		235	-10.9006				22.9801	0.343805	0.00277534		22.1841	0.367469	0.0104492		22.9219	0.370453	0.0133117		22.1841	0.369333	0.0155361
234.9	-11.2905		234.9	-10.3435		234.9	-10.2259		234.9	-11.161				23	0.343105	0.00385134		22.1987	0.368197	0.0112256		22.9239	0.370953	0.012633		22.1987	0.36878	0.0160315
234.8	-11.551		234.8	-10.6258		234.8	-10.4233		234.8	-11.5175				23.0199	0.34302	0.004339		22.2132	0.368143	0.0117991		22.9647	0.368894	0.0118339		22.2132	0.369528	0.0160397
234.7	-11.7891		234.7	-10.8693		234.7	-10.6322		234.7	-11.7285				23.0397	0.343816	0.00449287		22.2278	0.369463	0.0122481		22.9669	0.369909	0.013163		22.2278	0.370266	0.0159363
234.6	-12.0114		234.6	-10.9777		234.6	-10.9031		234.6	-12.0597				23.0596	0.342774	0.00320185		22.2424	0.37041	0.0117426		23.0106	0.370108	0.0107831		22.2424	0.370688	0.0156521
234.5	-12.1602		234.5	-11.1225		234.5	-11.3314		234.5	-12.21				23.0795	0.343243	0.00359198		22.2569	0.370006	0.0123606		23.0128	0.371332	0.0129704		22.2569	0.371227	0.0145503
234.4	-12.4129		234.4	-11.3409		234.4	-11.5874		234.4	-12.4054				23.0993	0.344315	0.00316026		22.2715	0.371528	0.012287		23.0535	0.370207	0.0116703		22.2715	0.372588	0.0149305
234.3	-12.717		234.3	-11.568		234.3	-11.752		234.3	-12.6368				23.1192	0.344369	0.0021432		22.286	0.371747	0.0133356		23.0558	0.369904	0.0131541		22.286	0.373328	0.0161505
234.2	-13.0913		234.2	-11.756		234.2	-12.0949		234.2	-12.8486				23.1391	0.344497	0.00272221		22.3006	0.371461	0.0128672		23.0983	0.370783	0.0123602		22.3006	0.373322	0.0160071
234.1	-13.4939		234.1	-11.94		234.1	-12.3203		234.1	-13.1593				23.1589	0.344141	0.00391438		22.3152	0.371789	0.0135462		23.1003	0.37003	0.0119008		22.3152	0.373972	0.0164094
234	-13.8151		234	-12.1196		234	-12.5914		234	-13.5482				23.1788	0.345454	0.00321911		22.3297	0.373206	0.0136016		23.1413	0.371363	0.0119772		22.3297	0.375155	0.0166997
233.9	-14.1938		233.9	-12.462		233.9	-12.7425		233.9	-13.8642				23.1987	0.344962	0.00184555		22.3443	0.37408	0.0138845		23.1434	0.369723	0.0121459		22.3443	0.376248	0.0166924
233.8	-14.4721		233.8	-12.8277		233.8	-13.0213		233.8	-14.2373				23.2185	0.34446	0.00236695		22.3588	0.375198	0.0153052		23.1854	0.369319	0.0122422		22.3588	0.375941	0.0168334
233.7	-14.6129		233.7	-13.1445		233.7	-13.3451		233.7	-14.5759				23.2384	0.344257	0.0034212		22.3734	0.375605	0.015692		23.1877	0.370346	0.012715		22.3734	0.376229	0.0156648
233.6	-14.8863		233.6	-13.4175		233.6	-13.5815		233.6	-14.8594				23.2583	0.345091	0.00354841		22.388	0.375827	0.0153355		23.2285	0.37027	0.0132313		22.388	0.376608	0.0162093
233.5	-15.1353		233.5	-13.7677		233.5	-13.9152		233.5	-15.1566				23.2781	0.345028	0.00227809		22.4025	0.377076	0.0147477		23.2306	0.370134	0.0118476		22.4025	0.37659	0.0167481
233.4	-15.4822		233.4	-14.0663		233.4	-14.3149		233.4	-15.341				23.298	0.343946	0.00402297		22.4171	0.377059	0.0150651		23.2712	0.370699	0.0126709		22.4171	0.376651	0.0169849
233.3	-15.9015		233.3	-14.1261		233.3	-14.7851		233.3	-15.445				23.3179	0.345144	0.00334628		22.4316	0.376805	0.0153643		23.2734	0.370332	0.0128603		22.4316	0.377554	0.0170962
233.2	-16.2178		233.2	-14.144		233.2	-14.971		233.2	-15.6286				23.3377	0.342682	0.00178105		22.4462	0.377811	0.0150885		23.3164	0.37049	0.0131742		22.4462	0.378314	0.017513
233.1	-16.6251		233.1	-14.3032		233.1	-15.0736		233.1	-16.0173				23.3576	0.342451	0.00248194		22.4608	0.379083	0.0153115		23.3183	0.371591	0.0120465		22.4608	0.378505	0.0182008
233	-16.9993		233	-14.6281		233	-15.3551		233	-16.2935				23.3775	0.344637	0.00340363		22.4753	0.380017	0.0152819		23.3614	0.370725	0.0131359		22.4753	0.378033	0.0168372
232.9	-17.4562		232.9	-15.1187		232.9	-15.683		232.9	-16.7889				23.3974	0.346359	0.00416403		22.4899	0.379512	0.0145447		23.3635	0.372312	0.0120887		22.4899	0.377966	0.0167017
232.8	-17.6836		232.8	-15.4204		232.8	-16.1543		232.8	-17.0579				23.4172	0.345268	0.00306146		22.5044	0.379046	0.0142701		23.404	0.371372	0.0121843		22.5044	0.378486	0.0170886
232.7	-17.891		232.7	-15.73		232.7	-16.4198		232.7	-17.4828				23.4371	0.344799	0.00318159		22.519	0.379797	0.014935		23.4064	0.37095	0.012913		22.519	0.377735	0.0170385
232.6	-18.1499		232.6	-15.881		232.6	-16.7976		232.6	-17.6992				23.457	0.345042	0.00188183		22.5336	0.379367	0.0146918		23.4484	0.369009	0.0109428		22.5336	0.378168	0.0173625
232.5	-18.6835		232.5	-16.1796		232.5	-17.0638		232.5	-18.062				23.4768	0.345048	0.00182867		22.5481	0.379992	0.0140777		23.4504	0.37105	0.0127551		22.5481	0.378694	0.018135
232.4	-19.1209		232.4	-16.4845		232.4	-17.3909		232.4	-18.5474				23.4967	0.34442	0.00341731		22.5627	0.380087	0.0140739		23.4908	0.371232	0.0128862		22.5627	0.378397	0.018369
232.3	-19.4491		232.3	-16.8829		232.3	-17.7447		232.3	-18.986				23.5166	0.344141	0.00399787		22.5773	0.38005	0.0141467		23.4931	0.369258	0.0123213		22.5773	0.377993	0.017453
232.2	-19.6398		232.2	-17.1825		232.2	-18.1335		232.2	-19.3366				23.5364	0.34419	0.00414088		22.5918	0.380566	0.0138421		23.5353	0.370017	0.0116472		22.5918	0.377898	0.0178861
232.1	-19.9437		232.1	-17.5305		232.1	-18.3542		232.1	-19.6932				23.5563	0.344205	0.00351754		22.6064	0.3814	0.0133955		23.5373	0.370432	0.0119993		22.6064	0.378422	0.0179153
232	-20.1841		232	-17.7101		232	-18.6369		232	-20.0857				23.5762	0.345439	0.00338887		22.6209	0.38189	0.0143508		23.5788	0.37172	0.0126907		22.6209	0.378828	0.0170194
231.9	-20.5974		231.9	-17.9524		231.9	-18.8861		231.9	-20.3737				23.596	0.345192	0.00324073		22.6355	0.382138	0.0139445		23.581	0.371671	0.0123965		22.6355	0.379029	0.017641
231.8	-20.8333		231.8	-18.2391		231.8	-19.2785		231.8	-20.4457				23.6159	0.344537	0.00342771		22.6501	0.382305	0.0131527		23.6235	0.372427	0.0133845		22.6501	0.379618	0.0184931
231.7	-21.1326		231.7	-18.6582		231.7	-19.6639		231.7	-20.5057				23.6358	0.34364	0.00418098		22.6646	0.383363	0.0131329		23.6255	0.372258	0.0111583		22.6646	0.38043	0.0194537
231.6	-21.4451		231.6	-18.9511		231.6	-19.9126		231.6	-20.7078				23.6556	0.342998	0.00329907		22.6792	0.383171	0.0135942		23.6673	0.370706	0.0106098		22.6792	0.379682	0.0188306
231.5	-21.8509		231.5	-19.4179		231.5	-20.3401		231.5	-21.2034				23.6755	0.343634	0.0028436		22.6937	0.382548	0.0145837		23.6696	0.373434	0.0128295		22.6937	0.380071	0.0182851
231.4	-22.4253		231.4	-19.7551		231.4	-20.7703		231.4	-21.7157				23.6954	0.345028	0.00264693		22.7083	0.38404	0.0142444		23.7093	0.371703	0.0128176		22.7083	0.380454	0.0183777
231.3	-23.0048		231.3	-20.0244		231.3	-21.1627		231.3	-22.1915				23.7152	0.346016	0.00316014		22.7229	0.384504	0.0138019		23.7114	0.371517	0.0114054		22.7229	0.378563	0.0189571
231.2	-23.5492		231.2	-20.3959		231.2	-21.3878		231.2	-22.5598				23.7351	0.344444	0.0026705		22.7374	0.384826	0.0142046		23.754	0.37127	0.0119998		22.7374	0.378793	0.0189594
231.1	-23.8371		231.1	-20.7351		231.1	-21.6307		231.1	-22.8585				23.755	0.34533	0.00243756		22.752	0.385173	0.0154646		23.7563	0.371651	0.0120352		22.752	0.380062	0.0183271
231	-23.9275		231	-21.0903		231	-21.8437		231	-23.156				23.7748	0.343965	0.00133568		22.7665	0.385522	0.0153873		23.7991	0.37111	0.0133679		22.7665	0.380246	0.0185899
230.9	-24.1315		230.9	-21.2316		230.9	-22.3257		230.9	-23.4434				23.7947	0.345483	0.000981452		22.7811	0.384989	0.0151074		23.801	0.371322	0.0124191		22.7811	0.378995	0.0189951
230.8	-24.5203		230.8	-21.4613		230.8	-22.5849		230.8	-23.7303				23.8146	0.34608	0.00320881		22.7957	0.385595	0.0148235		23.8431	0.372437	0.0112154		22.7957	0.379427	0.018139
230.7	-25.0361		230.7	-21.7787		230.7	-22.9176		230.7	-24.1103				23.8344	0.346764	0.00300544		22.8102	0.385067	0.0156644		23.8451	0.370996	0.0104618		22.8102	0.379187	0.0173854
230.6	-25.5073		230.6	-22.2631		230.6	-23.2367		230.6	-24.5263				23.8543	0.344766	0.00319258		22.8248	0.385854	0.0146424		23.8851	0.372821	0.0146339		22.8248	0.380131	0.0174467
230.5	-25.7582		230.5	-22.8013		230.5	-23.4672		230.5	-24.9027				23.8742	0.344791	0.00313782		22.8393	0.385995	0.0139418		23.8874	0.374039	0.0129606		22.8393	0.379812	0.0179507
230.4	-25.8693		230.4	-23.2144		230.4	-23.8636		230.4	-25.3712				23.894	0.344457	0.00346574		22.8539	0.386132	0.0144368		23.9275	0.371595	0.0144749		22.8539	0.379087	0.0176958
230.3	-26.154		230.3	-23.5246		230.3	-24.233		230.3	-25.7084				23.9139	0.34412	0.00575599		22.8685	0.38603	0.015181		23.9296	0.373426	0.0123271		22.8685	0.37944	0.0169672
230.2	-26.4628		230.2	-23.8706		230.2	-24.5087		230.2	-25.9921				23.9338	0.344387	0.00274435		22.883	0.385343	0.014576		23.9719	0.371619	0.0114814		22.883	0.379576	0.0185031
230.1	-26.9867		230.1	-24.0953		230.1	-24.741		230.1	-26.1322				23.9536	0.345543	0.00288263		22.8976	0.38531	0.0147765		23.9741	0.372424	0.0124643		22.8976	0.380541	0.0185905
230	-27.4441		230	-24.3535		230	-24.9273		230	-26.3941				23.9735	0.344917	0.00190938		22.9122	0.3856	0.0156167		24.017	0.372192	0.0129101		22.9122	0.380178	0.0174861
229.9	-27.9674		229.9	-24.6687		229.9	-25.3432		229.9	-26.7523				23.9934	0.344716	0.00242598		22.9267	0.385395	0.0151982		24.019	0.373881	0.0113956		22.9267	0.380316	0.0176023
229.8	-28.3911		229.8	-24.9309		229.8	-25.8922		229.8	-27.2763				24.0132	0.345018	0.00180948		22.9413	0.386269	0.0150946		24.0605	0.372853	0.012246		22.9413	0.381656	0.0177142
229.7	-28.7666		229.7	-25.2775		229.7	-26.4048		229.7	-27.7626				24.0331	0.34511	0.00132116		22.9558	0.385932	0.0155925		24.0627	0.372593	0.0108749		22.9558	0.380872	0.0181954
229.6	-29.211		229.6	-25.5955		229.6	-26.7949		229.6	-28.1354				24.053	0.345262	0.0012406		22.9704	0.386977	0.0158916		24.1043	0.371575	0.0130601		22.9704	0.380254	0.0182622
229.5	-29.5726		229.5	-25.8743		229.5	-27.0645		229.5	-28.3879				24.0728	0.345673	0.00247119		22.985	0.38639	0.016233		24.1064	0.37229	0.0109705		22.985	0.379965	0.018697
229.4	-30.1751		229.4	-26.2519		229.4	-27.4314		229.4	-28.7019				24.0927	0.345367	0.00280418		22.9995	0.38675	0.0145086		24.1468	0.372769	0.0127042		22.9995	0.380427	0.018786
229.3	-30.4514		229.3	-26.5165		229.3	-27.7718		229.3	-29.223				24.1126	0.344767	0.00204663		23.0141	0.387317	0.0154155		24.1488	0.372592	0.011473		23.0141	0.380202	0.0185884
229.2	-30.8125		229.2	-26.8171		229.2	-28.1355		229.2	-29.6452				24.1325	0.346645	0.00335451		23.0286	0.387307	0.0153532		24.191	0.37198	0.0134345		23.0286	0.380444	0.0185412
229.1	-30.8181		229.1	-27.066		229.1	-28.2856		229.1	-29.8922				24.1523	0.344742	0.00266697		23.0432	0.386683	0.0144484		24.1929	0.372443	0.0118031		23.0432	0.380248	0.0183122
229	-31.0243		229	-27.5184		229	-28.5494		229	-30.2745				24.1722	0.345245	0.00173893		23.0578	0.38693	0.0147994		24.2342	0.373004	0.011736		23.0578	0.380321	0.0182552
228.9	-31.3021		228.9	-28.023		228.9	-28.7555		228.9	-30.5647				24.1921	0.345898	0.00337144		23.0723	0.386818	0.0160978		24.2363	0.373359	0.0112998		23.0723	0.38122	0.0182586
228.8	-31.7127		228.8	-28.4026		228.8	-29.0996		228.8	-30.9897				24.2119	0.346101	0.00227092		23.0869	0.386647	0.0151072		24.28	0.37189	0.0122207		23.0869	0.381269	0.0169693
228.7	-32.1498		228.7	-28.7305		228.7	-29.5223		228.7	-31.3319				24.2318	0.345697	0.00370402		23.1014	0.386135	0.0150827		24.2821	0.374073	0.0111097		23.1014	0.38146	0.0175914
228.6	-32.6737		228.6	-29.0013		228.6	-29.9146		228.6	-31.4388				24.2517	0.345914	0.00360823		23.116	0.387083	0.0158307		24.322	0.371832	0.0123466		23.116	0.38167	0.0184597
228.5	-33.0872		228.5	-29.3488		228.5	-30.4306		228.5	-31.7858				24.2715	0.34471	0.0042054		23.1306	0.387516	0.0162485		24.324	0.37275	0.012332		23.1306	0.381809	0.0169709
228.4	-33.5003		228.4	-29.6314		228.4	-30.78		228.4	-32.1527				24.2914	0.346746	0.00465369		23.1451	0.38737	0.0157484		24.3683	0.373353	0.0142097		23.1451	0.382626	0.0177461
228.3	-33.8986		228.3	-29.8712		228.3	-31.1236		228.3	-32.5584				24.3113	0.348349	0.00466535		23.1597	0.386957	0.0146637		24.3702	0.373252	0.0137851		23.1597	0.381413	0.0175902
228.2	-34.1734		228.2	-29.9818		228.2	-31.3594		228.2	-33.0304				24.3311	0.345491	0.00312666		23.1742	0.387488	0.0163167		24.4102	0.372935	0.0133376		23.1742	0.38183	0.0178161
228.1	-34.5293		228.1	-30.2174		228.1	-31.7773		228.1	-33.5112				24.351	0.344431	0.00244575		23.1888	0.38718	0.015625		24.4125	0.37287	0.0119377		23.1888	0.381408	0.0180754
228	-34.8134		228	-30.5929		228	-32.1228		228	-33.7694				24.3709	0.346006	0.002663		23.2034	0.387816	0.0162126		24.4547	0.371462	0.0116484		23.2034	0.381543	0.0181463
227.9	-35.3519		227.9	-30.9524		227.9	-32.4633		227.9	-34.1918				24.3907	0.34642	0.00372654		23.2179	0.387701	0.0158671		24.457	0.373354	0.0115149		23.2179	0.381697	0.0184222
227.8	-35.6707		227.8	-31.3343		227.8	-32.6386		227.8	-34.5488				24.4106	0.345891	0.00279741		23.2325	0.387206	0.0160181		24.4986	0.372084	0.00980295		23.2325	0.381093	0.0172673
227.7	-36.1932		227.7	-31.6715		227.7	-32.8115		227.7	-35.1463				24.4305	0.345159	0.00404723		23.247	0.387585	0.0153904		24.5005	0.373734	0.0119645		23.247	0.382536	0.0172225
227.6	-36.4308		227.6	-31.9665		227.6	-33.1736		227.6	-35.4323				24.4503	0.345577	0.00388047		23.2616	0.387705	0.0155205		24.5421	0.372726	0.0120813		23.2616	0.382123	0.0186623
227.5	-36.8246		227.5	-32.3217		227.5	-33.3991		227.5	-35.6482				24.4702	0.346807	0.0044876		23.2762	0.387244	0.0154617		24.5443	0.371914	0.0125868		23.2762	0.381668	0.0165821
227.4	-37.2482		227.4	-32.6449		227.4	-33.7634		227.4	-35.7031				24.4901	0.346873	0.00349717		23.2907	0.386774	0.015356		24.5854	0.374243	0.01166		23.2907	0.381651	0.0185254
227.3	-37.5047		227.3	-33.1178		227.3	-34.0274		227.3	-35.9075				24.5099	0.346738	0.00352248		23.3053	0.386646	0.0153806		24.5876	0.37352	0.0133673		23.3053	0.383315	0.0189166
227.2	-37.6596		227.2	-33.563		227.2	-34.4087		227.2	-36.1378				24.5298	0.346247	0.00345016		23.3199	0.387903	0.0155433		24.6291	0.37241	0.0115399		23.3199	0.381292	0.0167659
227.1	-37.6296		227.1	-33.9371		227.1	-34.6985		227.1	-36.4607				24.5497	0.34664	0.00248661		23.3344	0.387729	0.0160727		24.6313	0.372968	0.011663		23.3344	0.380776	0.0182165
227	-37.8814		227	-34.2376		227	-34.9001		227	-36.8442				24.5695	0.347331	0.00169875		23.349	0.388673	0.0163212		24.6721	0.374032	0.0132918		23.349	0.382087	0.0183022
226.9	-38.0671		226.9	-34.5483		226.9	-35.1219		226.9	-37.1649				24.5894	0.347693	0.00130073		23.3635	0.388124	0.0161593		24.6742	0.373178	0.0128254		23.3635	0.382737	0.0177898
226.8	-38.4369		226.8	-34.571		226.8	-35.2665		226.8	-37.524				24.6093	0.347338	0.00393777		23.3781	0.388219	0.0149087		24.7155	0.372428	0.0130986		23.3781	0.382276	0.0180838
226.7	-38.6919		226.7	-34.7719		226.7	-35.523		226.7	-37.8372				24.6291	0.346538	0.0028703		23.3927	0.388307	0.0148973		24.7177	0.372607	0.0131979		23.3927	0.381602	0.0175416
226.6	-39.0167		226.6	-34.8511		226.6	-35.618		226.6	-38.1463				24.649	0.346318	0.00254134		23.4072	0.387536	0.0151052		24.7601	0.372252	0.0125363		23.4072	0.382653	0.0171414
226.5	-39.2819		226.5	-35.3161		226.5	-36.0257		226.5	-38.263				24.6689	0.346065	0.00198057		23.4218	0.386752	0.0154998		24.7624	0.374166	0.0124202		23.4218	0.381163	0.0179137
226.4	-39.7149		226.4	-35.4983		226.4	-36.385		226.4	-38.3472				24.6887	0.347312	0.00499157		23.4363	0.387436	0.0149282		24.8049	0.372846	0.0127163		23.4363	0.381092	0.0180398
226.3	-40.1885		226.3	-35.8435		226.3	-36.767		226.3	-38.6627				24.7086	0.345954	0.00429546		23.4509	0.386678	0.0162978		24.8069	0.373091	0.0124579		23.4509	0.383275	0.0186992
226.2	-40.6766		226.2	-36.0173		226.2	-36.8964		226.2	-39.0093				24.7285	0.346674	0.00265703		23.4655	0.388415	0.0156217		24.8474	0.37308	0.0119274		23.4655	0.383367	0.0171614
226.1	-40.9258		226.1	-36.3494		226.1	-37.0132		226.1	-39.4389				24.7483	0.346196	0.00319636		23.48	0.388083	0.0154398		24.8495	0.373376	0.0148837		23.48	0.382648	0.017671
226	-41.0501		226	-36.547		226	-37.244		226	-39.5873				24.7682	0.346865	0.00321869		23.4946	0.387933	0.0158621		24.8915	0.373883	0.0130597		23.4946	0.382832	0.0185412
225.9	-41.2682		225.9	-36.783		225.9	-37.5525		225.9	-39.9592				24.7881	0.346917	0.00443932		23.5091	0.388822	0.0157797		24.8935	0.37286	0.0141241		23.5091	0.382293	0.0180256
225.8	-41.5282		225.8	-37.0364		225.8	-37.8829		225.8	-40.1825				24.8079	0.346723	0.00314982		23.5237	0.38786	0.0153579		24.9354	0.373344	0.0118496		23.5237	0.381415	0.0181277
225.7	-41.8692		225.7	-37.3487		225.7	-38.3057		225.7	-40.461				24.8278	0.346232	0.00184669		23.5383	0.387563	0.0156945		24.9376	0.37377	0.0123475		23.5383	0.381361	0.0187309
225.6	-42.3345		225.6	-37.646		225.6	-38.6442		225.6	-40.8808				24.8477	0.346822	0.00112763		23.5528	0.387827	0.0147633		24.9795	0.374499	0.0141835		23.5528	0.382666	0.0179642
225.5	-42.4274		225.5	-38.0811		225.5	-38.9405		225.5	-41.1662				24.8675	0.346696	0.00185518		23.5674	0.388898	0.0151135		24.9817	0.372779	0.0119718		23.5674	0.382354	0.0188561
225.4	-42.7242		225.4	-38.2458		225.4	-39.1926		225.4	-41.4517				24.8874	0.346865	0.0028825		23.5819	0.388069	0.0151272		25.0234	0.373178	0.0120394		23.5819	0.382547	0.0180413
225.3	-42.809		225.3	-38.2855		225.3	-39.4071		225.3	-41.6848				24.9073	0.347008	0.00291682		23.5965	0.3884	0.0148446		25.0254	0.3726	0.0136338		23.5965	0.38284	0.0175258
225.2	-43.0018		225.2	-38.2183		225.2	-39.4836		225.2	-41.9477				24.9272	0.347157	0.00367237		23.6111	0.387663	0.0148957		25.0675	0.374486	0.0126977		23.6111	0.381672	0.0184931
225.1	-43.0807		225.1	-38.1592		225.1	-39.6315		225.1	-42.3036				24.947	0.347688	0.00346907		23.6256	0.388605	0.0155479		25.0696	0.372546	0.0129839		23.6256	0.382371	0.0182296
225	-43.1369		225	-38.3789		225	-39.6856		225	-42.3709				24.9669	0.346407	0.0036626		23.6402	0.388952	0.0151378		25.1082	0.373367	0.0115839		23.6402	0.383031	0.0171933
224.9	-43.4137		224.9	-38.6932		224.9	-40.0317		224.9	-42.4036				24.9868	0.34674	0.00345197		23.6547	0.38799	0.0149945		25.1103	0.372885	0.0133347		23.6547	0.38242	0.0171868
224.8	-43.7343		224.8	-39.2349		224.8	-40.1976		224.8	-42.4879				25.0066	0.347348	0.00343987		23.6693	0.389045	0.0159807		25.1546	0.374228	0.0125021		23.6693	0.382177	0.0182532
224.7	-43.9575		224.7	-39.674		224.7	-40.5849		224.7	-42.7941				25.0265	0.346907	0.00330911		23.6839	0.3893	0.0152158		25.1567	0.374811	0.0133404		23.6839	0.383414	0.0189044
224.6	-44.1694		224.6	-40.0485		224.6	-40.6615		224.6	-43.2152				25.0464	0.346801	0.00275734		23.6984	0.388367	0.0152614		25.1979	0.373156	0.0141504		23.6984	0.382149	0.0185443
224.5	-44.5339		224.5	-40.051		224.5	-40.87		224.5	-43.3781				25.0662	0.348034	0.00262893		23.713	0.388746	0.0142256		25.2001	0.373582	0.0119663		23.713	0.383591	0.0180468
224.4	-44.8783		224.4	-40.2744		224.4	-40.8849		224.4	-43.2869				25.0861	0.346162	0.00174754		23.7276	0.388008	0.0160999		25.2411	0.372969	0.0134297		23.7276	0.383028	0.0183518
224.3	-45.3629		224.3	-40.3377		224.3	-41.0378		224.3	-43.0603				25.106	0.346612	0.00221514		23.7421	0.386795	0.015532		25.2433	0.375501	0.0143193		23.7421	0.382529	0.0195761
224.2	-45.5133		224.2	-40.4585		224.2	-41.2041		224.2	-43.1085				25.1258	0.346996	0.00394716		23.7567	0.388228	0.0140661		25.2841	0.372751	0.0120873		23.7567	0.383425	0.0175264
224.1	-45.5838		224.1	-40.5293		224.1	-41.3064		224.1	-43.4639				25.1457	0.347584	0.00555728		23.7712	0.389279	0.0153236		25.2862	0.374537	0.0115047		23.7712	0.382959	0.0181682
224	-45.6939		224	-40.5332		224	-41.487		224	-43.9151				25.1656	0.347481	0.00378389		23.7858	0.388	0.0148688		25.33	0.374876	0.0129968		23.7858	0.382952	0.017227
223.9	-45.759		223.9	-40.4634		223.9	-41.6204		223.9	-44.2642				25.1854	0.346316	0.00520136		23.8004	0.389313	0.0150045		25.332	0.374776	0.0127851		23.8004	0.382221	0.0172343
223.8	-45.9312		223.8	-40.5955		223.8	-41.7898		223.8	-44.2108				25.2053	0.346025	0.00404056		23.8149	0.38815	0.015336		25.3737	0.373537	0.0129193		23.8149	0.382752	0.0181008
223.7	-46.1766		223.7	-40.8822		223.7	-41.9602		223.7	-44.3937				25.2252	0.346281	0.0038893		23.8295	0.387868	0.0171328		25.3757	0.375376	0.0127388		23.8295	0.383996	0.0190925
223.6	-46.2594		223.6	-41.3084		223.6	-42.0959		223.6	-44.5967				25.245	0.348259	0.00398846		23.844	0.3895	0.0161481		25.4156	0.374311	0.014131		23.844	0.38373	0.0187795
223.5	-46.4039		223.5	-41.4591		223.5	-42.2169		223.5	-44.8667				25.2649	0.348316	0.0041689		23.8586	0.389597	0.0155767		25.4177	0.376027	0.0137478		23.8586	0.382715	0.0183661
223.4	-46.4251		223.4	-41.4197		223.4	-42.3383		223.4	-45.1018				25.2848	0.347286	0.00284226		23.8732	0.389129	0.0154302		25.4599	0.373039	0.0121389		23.8732	0.383024	0.0182038
223.3	-46.398		223.3	-41.37		223.3	-42.4468		223.3	-45.1191				25.3046	0.346443	0.00399782		23.8877	0.389262	0.0162492		25.4621	0.3753	0.0141541		23.8877	0.383714	0.0183867
223.2	-46.565		223.2	-41.4535		223.2	-42.65		223.2	-45.1101				25.3245	0.346941	0.0037106		23.9023	0.388466	0.0160999		25.5041	0.374096	0.013548		23.9023	0.383657	0.0176746
223.1	-46.7298		223.1	-41.8528		223.1	-42.9092		223.1	-45.0987				25.3444	0.345801	0.00432174		23.9168	0.388323	0.0158429		25.5061	0.374588	0.0125025		23.9168	0.383018	0.0185248
223	-46.9635		223	-42.1182		223	-43.107		223	-45.0924				25.3642	0.346839	0.00415049		23.9314	0.388871	0.0154643		25.5474	0.374758	0.0117048		23.9314	0.383184	0.0194896
222.9	-47.0689		222.9	-42.4097		222.9	-43.1691		222.9	-45.2899				25.3841	0.347531	0.00381348		23.946	0.389827	0.0159671		25.5494	0.375788	0.0129978		23.946	0.383807	0.0176596
222.8	-47.0789		222.8	-42.4269		222.8	-42.9355		222.8	-45.5056				25.404	0.34802	0.00300221		23.9605	0.388813	0.0154075		25.5931	0.374443	0.0118815		23.9605	0.383538	0.0185608
222.7	-47.0875		222.7	-42.5425		222.7	-42.7945		222.7	-45.7354				25.4238	0.347256	0.00325404		23.9751	0.3894	0.0163243		25.595	0.37412	0.0127116		23.9751	0.384426	0.0185785
222.6	-47.2807		222.6	-42.7292		222.6	-42.9174		222.6	-45.5426				25.4437	0.346845	0.00377075		23.9896	0.388684	0.0158112		25.6353	0.375512	0.0108468		23.9896	0.385239	0.0185291
222.5	-47.2916		222.5	-42.8669		222.5	-43.0376		222.5	-45.5039				25.4636	0.346899	0.00253067		24.0042	0.38847	0.0156269		25.6373	0.375554	0.0134638		24.0042	0.383944	0.0191591
222.4	-47.3974		222.4	-42.9591		222.4	-43.2099		222.4	-45.442				25.4834	0.347263	0.00255072		24.0188	0.388771	0.0148217		25.6804	0.375295	0.0122527		24.0188	0.384243	0.019204
222.3	-47.4372		222.3	-42.9761		222.3	-43.1787		222.3	-45.8766				25.5033	0.347967	0.00357658		24.0333	0.389115	0.0145358		25.6825	0.374112	0.0120044		24.0333	0.383644	0.0183034
222.2	-47.5252		222.2	-42.8082		222.2	-43.3078		222.2	-46.1395				25.5232	0.349566	0.00388738		24.0479	0.389818	0.0152918		25.7217	0.375786	0.012557		24.0479	0.383248	0.0188875
222.1	-47.5779		222.1	-43.1529		222.1	-43.3442		222.1	-46.2606				25.543	0.347156	0.000201177		24.0624	0.389533	0.0153008		25.7239	0.374673	0.0116677		24.0624	0.383412	0.0192534
222	-47.8189		222	-43.2496		222	-43.4465		222	-46.3356				25.5629	0.348231	0.00170897		24.077	0.38879	0.0150949		25.7669	0.375692	0.0132092		24.077	0.3843	0.0183648
221.9	-47.7594		221.9	-43.5844		221.9	-43.7034		221.9	-46.414				25.5828	0.348557	0.00243223		24.0916	0.389984	0.0157039		25.7692	0.373845	0.0122116		24.0916	0.384496	0.0174533
221.8	-47.6221		221.8	-43.4944		221.8	-43.933		221.8	-46.4939				25.6026	0.348919	0.00196718		24.1061	0.389282	0.0155039		25.8104	0.373567	0.013105		24.1061	0.384681	0.0175462
221.7	-47.4896		221.7	-43.3587		221.7	-43.9991		221.7	-46.7254				25.6225	0.347998	0.00249771		24.1207	0.388802	0.0152277		25.8125	0.375632	0.0114368		24.1207	0.383883	0.0185033
221.6	-47.4918		221.6	-43.5066		221.6	-43.9138		221.6	-46.7986				25.6424	0.347321	0.00223904		24.1353	0.390233	0.0149946		25.8527	0.374541	0.0115663		24.1353	0.385166	0.0183548
221.5	-47.7348		221.5	-43.2525		221.5	-43.8824		221.5	-46.7197				25.6623	0.34781	0.00271589		24.1498	0.390592	0.0143351		25.8549	0.373628	0.0121424		24.1498	0.383338	0.0174405
221.4	-47.8614		221.4	-43.4447		221.4	-43.9596		221.4	-46.4691				25.6821	0.349151	0.00177802		24.1644	0.389397	0.0153802		25.8962	0.374961	0.0117405		24.1644	0.383028	0.017864
221.3	-48.0105		221.3	-43.2046		221.3	-44.1966		221.3	-46.3592				25.702	0.347713	0.0021645		24.1789	0.390231	0.0153262		25.8983	0.374539	0.0124092		24.1789	0.383287	0.0183711
221.2	-48.2992		221.2	-43.4045		221.2	-44.2287		221.2	-46.2658				25.7219	0.347471	0.00385289		24.1935	0.389747	0.0165284		25.9434	0.374679	0.0133059		24.1935	0.383958	0.0182264
221.1	-48.4501		221.1	-43.5547		221.1	-44.1089		221.1	-46.134				25.7417	0.346698	0.00372664		24.2081	0.389649	0.0159613		25.9453	0.37379	0.0134977		24.2081	0.383947	0.0192162
221	-48.3215		221	-43.5247		221	-43.9879		221	-46.2257				25.7616	0.348285	0.00408089		24.2226	0.389435	0.0154551		25.986	0.376296	0.0124666		24.2226	0.383927	0.0181613
220.9	-48.1318		220.9	-43.5051		220.9	-43.7634		220.9	-46.3778				25.7815	0.348607	0.00231637		24.2372	0.388656	0.0150031		25.988	0.374554	0.013977		24.2372	0.384059	0.0189945
220.8	-47.7069		220.8	-43.295		220.8	-43.7835		220.8	-46.5956				25.8013	0.34909	0.00224386		24.2517	0.389705	0.0145198		26.028	0.373848	0.0122503		24.2517	0.383053	0.0186558
220.7	-47.8549		220.7	-43.2873		220.7	-43.8717		220.7	-46.6224				25.8212	0.347957	0.00337494		24.2663	0.39007	0.0149194		26.0301	0.376086	0.0125996		24.2663	0.384538	0.0186393
220.6	-47.8161		220.6	-43.2783		220.6	-43.776		220.6	-46.3822				25.8411	0.347702	0.00362496		24.2809	0.389096	0.0159082		26.0729	0.375796	0.0131398		24.2809	0.385412	0.0184678
220.5	-47.9075		220.5	-43.3423		220.5	-43.6777		220.5	-46.5059				25.8609	0.348823	0.00375991		24.2954	0.389429	0.0159216		26.0751	0.375081	0.0126145		24.2954	0.385002	0.0189313
220.4	-47.9744		220.4	-43.4172		220.4	-43.5568		220.4	-46.6689				25.8808	0.349412	0.00417358		24.31	0.389727	0.0157098		26.1168	0.375311	0.0130589		24.31	0.384675	0.0186735
220.3	-47.7738		220.3	-43.6807		220.3	-43.7705		220.3	-46.6048				25.9007	0.348714	0.00355067		24.3245	0.388482	0.0150232		26.1189	0.374687	0.0124188		24.3245	0.383787	0.0191665
220.2	-47.652		220.2	-43.813		220.2	-43.8771		220.2	-46.5849				25.9205	0.348152	0.00238304		24.3391	0.389049	0.0158381		26.1617	0.374663	0.0108961		24.3391	0.384801	0.0180419
220.1	-47.3726		220.1	-43.8446		220.1	-43.9816		220.1	-46.591				25.9404	0.348545	0.00257095		24.3537	0.389491	0.0155006		26.1639	0.373692	0.0121129		24.3537	0.385003	0.0187463
220	-47.3235		220	-43.6854		220	-43.838		220	-46.7832				25.9603	0.349262	0.00326816		24.3682	0.389841	0.0150654		26.2041	0.375758	0.011175		24.3682	0.384319	0.0188752
219.9	-47.532		219.9	-43.6256		219.9	-43.7513		219.9	-46.6989				25.9801	0.349433	0.00274306		24.3828	0.388841	0.0149419		26.2061	0.373951	0.0138639		24.3828	0.383896	0.0202046
219.8	-47.5991		219.8	-43.2897		219.8	-43.7742		219.8	-46.2731				26	0.349319	0.00206941		24.3973	0.389181	0.0152535		26.2466	0.375738	0.0132294		24.3973	0.384467	0.0183882
219.7	-47.7234		219.7	-43.1368		219.7	-43.8284		219.7	-46.0578				26.0199	0.349375	0.00352158		24.4119	0.390405	0.0150437		26.2488	0.375503	0.0120492		24.4119	0.385864	0.0181157
219.6	-47.7848		219.6	-43.1726		219.6	-43.8277		219.6	-46.0497				26.0397	0.349106	0.00393404		24.4265	0.388743	0.0152776		26.29	0.373948	0.0124161		24.4265	0.385958	0.0182778
219.5	-47.8675		219.5	-43.1582		219.5	-43.696		219.5	-46.3309				26.0596	0.348891	0.00389907		24.441	0.389379	0.0159763		26.2924	0.374696	0.0114697		24.441	0.384941	0.0169905
219.4	-47.9412		219.4	-43.3998		219.4	-43.4513		219.4	-46.5691				26.0795	0.349386	0.00439719		24.4556	0.389812	0.0148497		26.3364	0.375476	0.0136332		24.4556	0.384997	0.0186978
219.3	-47.7634		219.3	-43.3009		219.3	-43.3414		219.3	-46.639				26.0993	0.349806	0.00407249		24.4702	0.389653	0.0141931		26.3385	0.377185	0.0120554		24.4702	0.384316	0.0185616
219.2	-47.4418		219.2	-43.2229		219.2	-43.1766		219.2	-46.772				26.1192	0.349588	0.00315722		24.4847	0.389422	0.0147751		26.3784	0.37607	0.0133441		24.4847	0.383847	0.0176877
219.1	-47.4659		219.1	-43.0176		219.1	-43.0185		219.1	-46.6035				26.1391	0.349946	0.00334961		24.4993	0.389173	0.0155839		26.3805	0.375965	0.0146863		24.4993	0.38416	0.0198798
219	-47.4727		219	-43.0471		219	-43.0341		219	-46.3794				26.1589	0.349725	0.00368717		24.5138	0.389609	0.0153566		26.4235	0.375768	0.0129596		24.5138	0.384364	0.0180928
218.9	-47.4797		218.9	-43.0185		218.9	-43.1708		218.9	-46.0731				26.1788	0.348096	0.00456034		24.5284	0.389816	0.0150991		26.4256	0.376494	0.0136814		24.5284	0.384404	0.0184737
218.8	-47.37		218.8	-43.0022		218.8	-43.4929		218.8	-45.881				26.1987	0.347848	0.00366202		24.543	0.391542	0.0158973		26.4678	0.375579	0.0136295		24.543	0.385205	0.0178898
218.7	-47.2595		218.7	-43.176		218.7	-43.3973		218.7	-45.9461				26.2185	0.346685	0.00384195		24.5575	0.390251	0.0162538		26.4699	0.375863	0.0143434		24.5575	0.384818	0.0187271
218.6	-47.0859		218.6	-43.2216		218.6	-43.2255		218.6	-46.1123				26.2384	0.34854	0.00402047		24.5721	0.391317	0.0148458		26.5118	0.375074	0.0117179		24.5721	0.386271	0.0192685
218.5	-47.0155		218.5	-43.1464		218.5	-42.985		218.5	-46.2019				26.2583	0.34935	0.00547965		24.5866	0.390579	0.0160483		26.5137	0.376141	0.0137233		24.5866	0.384055	0.0180142
218.4	-47.0529		218.4	-42.8977		218.4	-42.9262		218.4	-46.2322				26.2781	0.349449	0.00323058		24.6012	0.390371	0.0158324		26.5539	0.376568	0.0126277		24.6012	0.38485	0.0186502
218.3	-47.1922		218.3	-42.9136		218.3	-43.3399		218.3	-46.0111				26.298	0.349933	0.0029965		24.6158	0.389686	0.0158175		26.5559	0.376712	0.0124689		24.6158	0.385503	0.01764
218.2	-47.437		218.2	-42.9626		218.2	-43.3724		218.2	-46.0214				26.3179	0.349438	0.00314354		24.6303	0.390252	0.0147703		26.5989	0.376392	0.0134264		24.6303	0.384383	0.0176802
218.1	-47.2839		218.1	-43.1277		218.1	-43.4309		218.1	-46.1088				26.3377	0.349273	0.00200637		24.6449	0.390568	0.0135011		26.601	0.376166	0.0129584		24.6449	0.385257	0.0188241
218	-47.088		218	-42.9004		218	-43.2647		218	-46.1048				26.3576	0.348872	0.00269223		24.6594	0.389914	0.0164942		26.6413	0.376456	0.0129442		24.6594	0.384378	0.0192943
217.9	-46.627		217.9	-42.7665		217.9	-43.0249		217.9	-45.847				26.3775	0.348553	0.00294898		24.674	0.389743	0.0156621		26.6433	0.376255	0.0125531		24.674	0.384789	0.0183099
217.8	-46.5052		217.8	-42.583		217.8	-42.9515		217.8	-45.4075				26.3974	0.34788	0.00402268		24.6886	0.390196	0.0160739		26.6858	0.375521	0.0126105		24.6886	0.384943	0.0186012
217.7	-46.3325		217.7	-42.6817		217.7	-42.3416		217.7	-45.2916				26.4172	0.349546	0.00507554		24.7031	0.390407	0.0162266		26.6881	0.3772	0.0104418		24.7031	0.384763	0.0200605
217.6	-46.3889		217.6	-42.4886		217.6	-42.0467		217.6	-45.3686				26.4371	0.350652	0.00263728		24.7177	0.38992	0.0151525		26.7286	0.374446	0.0119175		24.7177	0.385346	0.0200277
217.5	-46.3062		217.5	-42.3566		217.5	-41.9037		217.5	-45.5233				26.457	0.351124	0.00362222		24.7322	0.390948	0.015335		26.7307	0.37687	0.0130211		24.7322	0.384681	0.01991
217.4	-46.4951		217.4	-42.2779		217.4	-42.127		217.4	-45.5064				26.4768	0.349802	0.00413709		24.7468	0.39031	0.0153003		26.772	0.376203	0.0128453		24.7468	0.385561	0.0189079
217.3	-46.4812		217.3	-42.472		217.3	-42.2879		217.3	-45.3031				26.4967	0.349141	0.00361316		24.7614	0.390794	0.0164264		26.7743	0.376152	0.0110738		24.7614	0.386572	0.0179419
217.2	-46.6525		217.2	-42.5304		217.2	-42.3309		217.2	-45.0348				26.5166	0.350006	0.00452555		24.7759	0.390428	0.0159071		26.816	0.376359	0.0131047		24.7759	0.385522	0.0189458
217.1	-46.4407		217.1	-42.287		217.1	-42.2547		217.1	-45.134				26.5364	0.348637	0.0042094		24.7905	0.38997	0.0145269		26.8181	0.376689	0.0130236		24.7905	0.385539	0.0202986
217	-46.4113		217	-42.1643		217	-42.105		217	-45.0107				26.5563	0.349121	0.00402115		24.805	0.38968	0.014736		26.861	0.375795	0.0126859		24.805	0.385657	0.0186134
216.9	-45.9341		216.9	-42.0609		216.9	-42.008		216.9	-45.0397				26.5762	0.349401	0.0032141		24.8196	0.389102	0.0145603		26.8633	0.376015	0.01254		24.8196	0.384737	0.018918
216.8	-45.6753		216.8	-42.129		216.8	-41.9768		216.8	-44.9911				26.596	0.34974	0.00486181		24.8342	0.390175	0.0160535		26.9041	0.375673	0.0130027		24.8342	0.385744	0.0182859
216.7	-45.2557		216.7	-42.056		216.7	-42.1017		216.7	-44.693				26.6159	0.350353	0.00468389		24.8487	0.390224	0.015997		26.9062	0.37576	0.0120437		24.8487	0.384959	0.0197844
216.6	-45.0548		216.6	-41.7337		216.6	-41.9311		216.6	-44.6195				26.6358	0.349844	0.0019924		24.8633	0.391512	0.0152222		26.9474	0.375058	0.0117077		24.8633	0.385391	0.019027
216.5	-44.9014		216.5	-41.8233		216.5	-41.8895		216.5	-44.5093				26.6556	0.34927	0.00354018		24.8779	0.391524	0.0147286		26.9494	0.375751	0.0118755		24.8779	0.384701	0.0193198
216.4	-44.9036		216.4	-41.8393		216.4	-41.7402		216.4	-44.5296				26.6755	0.350417	0.00329802		24.8924	0.389004	0.0153142		26.9905	0.377402	0.0116044		24.8924	0.385975	0.0176382
216.3	-44.9494		216.3	-41.8846		216.3	-41.8217		216.3	-44.7572				26.6954	0.350492	0.00317571		24.907	0.390054	0.0163602		26.9926	0.376436	0.012326		24.907	0.385083	0.0184545
216.2	-44.9731		216.2	-41.7742		216.2	-41.5516		216.2	-44.8156				26.7152	0.350079	0.00300099		24.9215	0.391057	0.015284		27.0352	0.378214	0.013256		24.9215	0.38449	0.0200168
216.1	-45.0859		216.1	-41.569		216.1	-41.4427		216.1	-44.7				26.7351	0.348762	0.00178364		24.9361	0.39068	0.0150519		27.0374	0.376174	0.0140179		24.9361	0.386165	0.0198216
216	-45.3139		216	-41.6678		216	-41.1094		216	-44.6412				26.755	0.351007	0.00365759		24.9507	0.390321	0.0152156		27.0802	0.377807	0.0104587		24.9507	0.386114	0.0179977
215.9	-45.3096		215.9	-41.631		215.9	-41.0033		215.9	-44.2911				26.7748	0.349772	0.00562225		24.9652	0.390149	0.0153688		27.0823	0.376249	0.0138157		24.9652	0.386092	0.0190314
215.8	-45.1842		215.8	-41.6813		215.8	-40.9559		215.8	-44.1457				26.7947	0.350219	0.00215548		24.9798	0.389345	0.0151855		27.1241	0.376758	0.013468		24.9798	0.385495	0.0180703
215.7	-45.0075		215.7	-41.5618		215.7	-41.1879		215.7	-44.011				26.8146	0.350674	0.00220222		24.9943	0.390371	0.0164397		27.1263	0.376673	0.0137262		24.9943	0.385321	0.0184462
215.6	-45.0523		215.6	-41.533		215.6	-41.3901		215.6	-44.1505				26.8344	0.350197	0.00236497		25.0089	0.390326	0.0158569		27.1666	0.377452	0.0117137		25.0089	0.385406	0.018278
215.5	-45.0364		215.5	-41.4796		215.5	-41.3364		215.5	-44.3584				26.8543	0.350443	0.00176719		25.0235	0.389898	0.0158559		27.1686	0.377217	0.0121601		25.0235	0.385897	0.0197655
215.4	-44.9192		215.4	-41.3641		215.4	-40.9607		215.4	-44.4018				26.8742	0.350273	0.00295807		25.038	0.390506	0.0150763		27.2092	0.377393	0.0134263		25.038	0.386427	0.0187545
215.3	-44.6541		215.3	-41.3987		215.3	-40.6149		215.3	-44.0995				26.894	0.350873	0.00416714		25.0526	0.390596	0.0151469		27.2114	0.377334	0.0138047		25.0526	0.385516	0.0192129
215.2	-44.4697		215.2	-41.6052		215.2	-40.5163		215.2	-43.7188				26.9139	0.349288	0.00430933		25.0671	0.389964	0.0160226		27.2538	0.377292	0.0131345		25.0671	0.385371	0.0196968
215.1	-44.3203		215.1	-41.6906		215.1	-40.5353		215.1	-43.3884				26.9338	0.350012	0.00378118		25.0817	0.390645	0.0171741		27.256	0.377754	0.0122362		25.0817	0.385077	0.0200384
215	-44.4073		215	-41.679		215	-40.5477		215	-43.123				26.9536	0.349268	0.0025869		25.0963	0.390581	0.0158223		27.2985	0.376747	0.0126071		25.0963	0.386342	0.0199711
214.9	-44.6028		214.9	-41.2775		214.9	-40.3733		214.9	-43.1758				26.9735	0.349994	0.00179685		25.1108	0.389679	0.0157006		27.3005	0.377333	0.0138044		25.1108	0.385946	0.0192582
214.8	-44.6286		214.8	-40.8659		214.8	-40.2719		214.8	-43.1439				26.9934	0.350781	0.00399105		25.1254	0.390966	0.0152354		27.3415	0.378335	0.0140973		25.1254	0.387032	0.0187649
214.7	-44.6743		214.7	-40.9295		214.7	-40.5007		214.7	-43.2985				27.0132	0.35058	0.00441125		25.1399	0.390493	0.0152167		27.3436	0.376386	0.0135307		25.1399	0.386479	0.0181906
214.6	-44.5199		214.6	-40.9698		214.6	-40.6173		214.6	-43.5063				27.0331	0.350559	0.00305552		25.1545	0.391132	0.0159229		27.3855	0.377829	0.0134755		25.1545	0.385882	0.0189147
214.5	-44.7339		214.5	-41.0951		214.5	-40.5338		214.5	-43.3892				27.053	0.349909	0.00329776		25.1691	0.390905	0.0162213		27.3878	0.37781	0.0114009		25.1691	0.386651	0.0187701
214.4	-44.4206		214.4	-41.0016		214.4	-40.4732		214.4	-43.2392				27.0728	0.350811	0.00438597		25.1836	0.390418	0.0137746		27.4283	0.376791	0.0136027		25.1836	0.386715	0.0196419
214.3	-44.071		214.3	-40.5371		214.3	-40.3177		214.3	-42.8901				27.0927	0.350093	0.00352878		25.1982	0.3908	0.0143727		27.4304	0.377226	0.0124498		25.1982	0.386399	0.0186617
214.2	-43.8219		214.2	-40.4011		214.2	-40.1561		214.2	-43.1063				27.1126	0.350012	0.00278001		25.2127	0.390434	0.0153364		27.4725	0.375422	0.0137536		25.2127	0.38703	0.0188537
214.1	-43.6797		214.1	-40.2043		214.1	-39.9792		214.1	-43.0217				27.1325	0.348719	0.00461764		25.2273	0.391037	0.0164653		27.4745	0.377507	0.013393		25.2273	0.38704	0.0195465
214	-43.7403		214	-40.3979		214	-39.8407		214	-42.9301				27.1523	0.351186	0.00332882		25.2419	0.391594	0.0154166		27.5146	0.378885	0.0113769		25.2419	0.386898	0.0190778
213.9	-43.441		213.9	-40.3021		213.9	-39.6751		213.9	-42.4743				27.1722	0.350635	0.00313634		25.2564	0.391683	0.0151291		27.5169	0.377436	0.0123955		25.2564	0.386307	0.0188537
213.8	-43.4632		213.8	-40.3579		213.8	-39.7334		213.8	-42.7007				27.1921	0.35024	0.00425143		25.271	0.39067	0.0156934		27.5603	0.377439	0.0108554		25.271	0.386434	0.0190901
213.7	-43.4795		213.7	-40.2774		213.7	-39.4777		213.7	-42.9501				27.2119	0.349341	0.00389041		25.2856	0.391196	0.015064		27.5624	0.377051	0.0130029		25.2856	0.387291	0.0185697
213.6	-43.3722		213.6	-40.3957		213.6	-39.3999		213.6	-43.3244				27.2318	0.351094	0.00199806		25.3001	0.390995	0.0161958		27.6035	0.378788	0.0135617		25.3001	0.385756	0.0189894
213.5	-43.2695		213.5	-40.4219		213.5	-39.6025		213.5	-43.1118				27.2517	0.350577	0.00191238		25.3147	0.391272	0.0156616		27.6055	0.376882	0.0138498		25.3147	0.386706	0.0181249
213.4	-43.3933		213.4	-40.436		213.4	-39.5078		213.4	-43.0694				27.2715	0.350742	0.00261389		25.3292	0.391054	0.014168		27.6476	0.377532	0.0118428		25.3292	0.386348	0.019389
213.3	-43.5838		213.3	-40.3192		213.3	-39.6905		213.3	-42.9276				27.2914	0.351559	0.00361599		25.3438	0.391488	0.015617		27.6497	0.377425	0.0119269		25.3438	0.386596	0.0187142
213.2	-43.846		213.2	-40.3631		213.2	-39.6635		213.2	-42.6248				27.3113	0.351188	0.00472185		25.3584	0.390781	0.0152412		27.6911	0.376545	0.0128514		25.3584	0.386604	0.0195557
213.1	-43.853		213.1	-40.3755		213.1	-39.7417		213.1	-42.3416				27.3311	0.351444	0.00413723		25.3729	0.390635	0.0146199		27.6933	0.377966	0.0131353		25.3729	0.387337	0.0196505
213	-43.7866		213	-40.3964		213	-39.9065		213	-42.2202				27.351	0.350171	0.00222866		25.3875	0.391134	0.0153622		27.7363	0.376906	0.0130837		25.3875	0.386423	0.0199002
212.9	-43.6965		212.9	-40.3677		212.9	-39.9154		212.9	-42.4467				27.3709	0.351219	0.00250405		25.402	0.391321	0.0161913		27.7383	0.378884	0.0141552		25.402	0.385638	0.019306
212.8	-43.5314		212.8	-40.07		212.8	-39.7548		212.8	-42.5693				27.3907	0.351241	0.00324257		25.4166	0.390992	0.0157428		27.7783	0.378801	0.0131063		25.4166	0.386273	0.0179468
212.7	-43.5602		212.7	-40.2164		212.7	-39.6457		212.7	-42.3374				27.4106	0.3524	0.00401431		25.4312	0.391096	0.0159084		27.7803	0.377349	0.0122911		25.4312	0.387348	0.0178462
212.6	-43.5033		212.6	-40.2762		212.6	-39.2163		212.6	-41.8324				27.4305	0.350958	0.00317717		25.4457	0.391616	0.016041		27.8209	0.379236	0.0134198		25.4457	0.386865	0.0184539
212.5	-43.6763		212.5	-40.6329		212.5	-39.266		212.5	-41.6917				27.4503	0.352011	0.00231392		25.4603	0.390943	0.0172084		27.8234	0.376501	0.0132394		25.4603	0.387079	0.0198838
212.4	-43.3823		212.4	-40.685		212.4	-39.3137		212.4	-41.4742				27.4702	0.349897	0.00414409		25.4748	0.391474	0.014186		27.8667	0.377689	0.0132533		25.4748	0.388456	0.0195248
212.3	-43.2392		212.3	-40.6443		212.3	-39.6603		212.3	-41.7933				27.4901	0.351051	0.00323432		25.4894	0.391697	0.0146547		27.8688	0.378826	0.0147111		25.4894	0.386508	0.0200133
212.2	-42.9054		212.2	-40.2652		212.2	-39.7291		212.2	-42.0929				27.5099	0.353276	0.00473738		25.504	0.390976	0.0163365		27.9103	0.378849	0.0113839		25.504	0.386964	0.0195489
212.1	-42.914		212.1	-40.0525		212.1	-39.8604		212.1	-42.1137				27.5298	0.351897	0.00435306		25.5185	0.391049	0.0157791		27.9125	0.378923	0.0110825		25.5185	0.387161	0.0189112
212	-43.0614		212	-39.8225		212	-39.5398		212	-42.0906				27.5497	0.351255	0.0039536		25.5331	0.391313	0.015185		27.9538	0.378822	0.0120106		25.5331	0.3886	0.0194901
211.9	-43.5545		211.9	-39.8726		211.9	-39.5602		211.9	-42.124				27.5695	0.352386	0.00390555		25.5476	0.391484	0.0152233		27.9561	0.375882	0.0123211		25.5476	0.387367	0.0191278
211.8	-43.9629		211.8	-40.243		211.8	-39.2117		211.8	-42.5127				27.5894	0.351108	0.00318472		25.5622	0.391462	0.016116		27.9985	0.379008	0.0122597		25.5622	0.387149	0.0193751
211.7	-44.2953		211.7	-40.4049		211.7	-39.0897		211.7	-42.7177				27.6093	0.351449	0.0025321		25.5768	0.391838	0.0152024		28.0006	0.377787	0.0133195		25.5768	0.38811	0.0194506
211.6	-44.3493		211.6	-40.6763		211.6	-39.1497		211.6	-43.0529				27.6291	0.350637	0.00322809		25.5913	0.391201	0.0157121		28.0419	0.377269	0.0115698		25.5913	0.38676	0.0201904
211.5	-44.3197		211.5	-40.5837		211.5	-39.1202		211.5	-43.0214				27.649	0.349868	0.0038559		25.6059	0.391067	0.0153789		28.0439	0.377653	0.0143751		25.6059	0.387201	0.0189572
211.4	-44.0256		211.4	-40.6537		211.4	-39.6732		211.4	-43.0084				27.6689	0.352667	0.00241489		25.6204	0.391081	0.0149967		28.085	0.3785	0.01271		25.6204	0.387221	0.0186627
211.3	-44.0724		211.3	-40.6154		211.3	-39.7525		211.3	-43.1028				27.6887	0.352221	0.00251307		25.635	0.392152	0.0160723		28.0871	0.378036	0.013709		25.635	0.387587	0.0197346
211.2	-43.9386		211.2	-40.5071		211.2	-40.0142		211.2	-43.0875				27.7086	0.352328	0.00432857		25.6496	0.390881	0.0147585		28.1276	0.378799	0.0132358		25.6496	0.388447	0.0177409
211.1	-44.1749		211.1	-40.6032		211.1	-40.0655		211.1	-43.1155				27.7285	0.352386	0.00268094		25.6641	0.390711	0.015072		28.1298	0.377309	0.0113014		25.6641	0.387253	0.0179893
211	-44.2653		211	-40.7192		211	-40.1663		211	-43.18				27.7483	0.351467	0.00435599		25.6787	0.391888	0.016227		28.1729	0.37888	0.0122002		25.6787	0.387092	0.0189366
210.9	-44.3337		210.9	-40.994		210.9	-40.2185		210.9	-43.1551				27.7682	0.351881	0.00322978		25.6933	0.391739	0.0155165		28.1754	0.378315	0.0121192		25.6933	0.387356	0.0192096
210.8	-44.3203		210.8	-41.0898		210.8	-40.127		210.8	-43.0676				27.7881	0.351812	0.00378282		25.7078	0.391409	0.0159545		28.2158	0.377943	0.012032		25.7078	0.387117	0.0192049
210.7	-44.1825		210.7	-40.8721		210.7	-39.905		210.7	-43.0775				27.8079	0.352205	0.00396474		25.7224	0.39211	0.0156076		28.2178	0.379168	0.0132504		25.7224	0.388037	0.0191842
210.6	-44.1371		210.6	-41.3898		210.6	-39.8165		210.6	-43.2049				27.8278	0.353039	0.00425679		25.7369	0.391779	0.0150029		28.259	0.379957	0.0136077		25.7369	0.388159	0.0215309
210.5	-44.3572		210.5	-41.5071		210.5	-39.9041		210.5	-43.7598				27.8477	0.352074	0.00303547		25.7515	0.392163	0.0148811		28.2611	0.378808	0.013018		25.7515	0.387575	0.0192798
210.4	-44.5478		210.4	-41.793		210.4	-40.0448		210.4	-43.9842				27.8675	0.351317	0.0042057		25.7661	0.392757	0.0153381		28.3041	0.378111	0.0150066		25.7661	0.387617	0.0204057
210.3	-44.8837		210.3	-41.4604		210.3	-40.3972		210.3	-43.9571				27.8874	0.35167	0.00358601		25.7806	0.391578	0.0155785		28.3063	0.378966	0.0150396		25.7806	0.387522	0.0205809
210.2	-45.134		210.2	-41.4711		210.2	-40.6348		210.2	-44.0385				27.9073	0.352692	0.00352511		25.7952	0.391499	0.0150642		28.3489	0.377954	0.0125799		25.7952	0.388453	0.0188897
210.1	-45.1541		210.1	-41.7234		210.1	-40.7929		210.1	-44.038				27.9272	0.352102	0.00325671		25.8097	0.391337	0.0161703		28.3512	0.379328	0.0128951		25.8097	0.388163	0.0190729
210	-45.4292		210	-42.1176		210	-40.943		210	-43.8443				27.947	0.353144	0.0035463		25.8243	0.390884	0.0152306		28.3926	0.37943	0.0119148		25.8243	0.38663	0.0201695
209.9	-45.3673		209.9	-42.1797		209.9	-41.0076		209.9	-43.2937				27.9669	0.352552	0.00461188		25.8389	0.39103	0.0162602		28.3947	0.37985	0.0128333		25.8389	0.38868	0.0193015
209.8	-45.4773		209.8	-41.8209		209.8	-40.9867		209.8	-43.0939				27.9868	0.351813	0.00460313		25.8534	0.392229	0.0157911		28.4359	0.378069	0.0138692		25.8534	0.388924	0.0187686
209.7	-45.7138		209.7	-41.6397		209.7	-41.1579		209.7	-43.429				28.0066	0.352087	0.00316974		25.868	0.391186	0.015927		28.4379	0.379035	0.013978		25.868	0.387599	0.0185847
209.6	-45.5999		209.6	-41.8965		209.6	-41.1113		209.6	-43.9209				28.0265	0.350438	0.00325897		25.8825	0.390999	0.014787		28.4805	0.379161	0.0124662		25.8825	0.388205	0.0200306
209.5	-45.4271		209.5	-41.8856		209.5	-41.2237		209.5	-44.2894				28.0464	0.351276	0.00370247		25.8971	0.390888	0.0142529		28.4828	0.37958	0.0140703		25.8971	0.387197	0.0194522
209.4	-45.402		209.4	-42.0907		209.4	-41.6861		209.4	-44.4751				28.0662	0.353344	0.00327363		25.9117	0.391416	0.0140917		28.5241	0.378481	0.0131174		25.9117	0.387965	0.0173984
209.3	-45.578		209.3	-42.5638		209.3	-42.1634		209.3	-44.7333				28.0861	0.352732	0.00180077		25.9262	0.391578	0.0139677		28.5265	0.37981	0.0127097		25.9262	0.38952	0.0184256
209.2	-46.0425		209.2	-42.5139		209.2	-42.5124		209.2	-44.7015				28.106	0.351251	0.00164003		25.9408	0.391968	0.0154661		28.568	0.378485	0.0125461		25.9408	0.387042	0.018532
209.1	-46.4169		209.1	-42.8246		209.1	-42.4444		209.1	-44.5953				28.1258	0.352173	0.00323066		25.9553	0.392657	0.0150808		28.5701	0.379986	0.0131213		25.9553	0.388275	0.0195237
209	-46.5422		209	-42.9306		209	-42.3296		209	-44.4177				28.1457	0.352784	0.00544498		25.9699	0.391141	0.0153593		28.6113	0.378521	0.0110276		25.9699	0.388165	0.0206722
208.9	-46.7309		208.9	-42.7791		208.9	-42.3297		208.9	-44.6101				28.1656	0.352613	0.00394046		25.9845	0.391813	0.0157319		28.6135	0.378895	0.0122812		25.9845	0.388168	0.0204222
208.8	-46.6694		208.8	-42.5427		208.8	-42.2496		208.8	-45.3751				28.1854	0.352146	0.00292234		25.999	0.392329	0.0150604		28.6557	0.380339	0.0117429		25.999	0.388039	0.0191228
208.7	-46.6398		208.7	-42.5074		208.7	-42.5852		208.7	-45.7691				28.2053	0.351945	0.00303043		26.0136	0.391766	0.0155818		28.6577	0.378308	0.011058		26.0136	0.387274	0.0191603
208.6	-47.0448		208.6	-42.8752		208.6	-42.6508		208.6	-45.8609				28.2252	0.352165	0.00422784		26.0282	0.391113	0.0155425		28.7002	0.379514	0.0127019		26.0282	0.389017	0.0194319
208.5	-47.182		208.5	-42.8937		208.5	-42.6492		208.5	-45.5882				28.245	0.352964	0.00348337		26.0427	0.391665	0.0170845		28.7023	0.379689	0.0134808		26.0427	0.3887	0.0197635
208.4	-47.3559		208.4	-43.1592		208.4	-42.576		208.4	-45.1703				28.2649	0.353466	0.00258523		26.0573	0.391822	0.0157829		28.7418	0.380984	0.0149484		26.0573	0.388909	0.0199616
208.3	-46.8361		208.3	-43.1679		208.3	-42.4851		208.3	-45.1606				28.2848	0.353207	0.00201654		26.0718	0.391681	0.0153181		28.7439	0.379829	0.0118744		26.0718	0.389016	0.0190176
208.2	-46.2509		208.2	-43.2995		208.2	-42.6338		208.2	-45.0709				28.3046	0.352871	0.00201245		26.0864	0.392648	0.0148387		28.7881	0.380922	0.0124154		26.0864	0.387565	0.0192926
208.1	-46.1522		208.1	-43.368		208.1	-42.6839		208.1	-45.1803				28.3245	0.353488	0.00265017		26.101	0.392722	0.0150285		28.7902	0.379552	0.0147371		26.101	0.388746	0.0186382
208	-46.4153		208	-42.8659		208	-42.5777		208	-45.2164				28.3444	0.353845	0.0036986		26.1155	0.391145	0.0166894		28.8301	0.380487	0.0111737		26.1155	0.389102	0.0192902
207.9	-46.874		207.9	-42.7713		207.9	-42.6102		207.9	-45.5158				28.3642	0.352057	0.00355009		26.1301	0.391814	0.0161058		28.8323	0.380805	0.0140447		26.1301	0.38907	0.0185089
207.8	-46.8296		207.8	-43.092		207.8	-42.8153		207.8	-45.549				28.3841	0.352003	0.00404407		26.1446	0.392778	0.0154714		28.8748	0.379016	0.0132153		26.1446	0.387181	0.0207272
207.7	-46.5498		207.7	-43.4302		207.7	-42.9583		207.7	-45.5798				28.404	0.352245	0.0031156		26.1592	0.392171	0.0143711		28.8769	0.379585	0.0144836		26.1592	0.387887	0.0193263
207.6	-46.4597		207.6	-43.8028		207.6	-42.9775		207.6	-45.4833				28.4238	0.353469	0.00170927		26.1738	0.393175	0.0144954		28.9189	0.379164	0.0112298		26.1738	0.388367	0.0202902
207.5	-46.6913		207.5	-43.8525		207.5	-42.9421		207.5	-45.521				28.4437	0.351831	0.00414682		26.1883	0.393072	0.0158209		28.9212	0.37962	0.0128244		26.1883	0.388784	0.0194269
207.4	-46.8092		207.4	-43.9497		207.4	-42.8715		207.4	-45.9493				28.4636	0.352326	0.00428077		26.2029	0.391816	0.015551		28.9621	0.379395	0.0152375		26.2029	0.388917	0.0209808
207.3	-46.7199		207.3	-43.388		207.3	-42.7868		207.3	-45.7908				28.4834	0.35281	0.00440406		26.2174	0.391879	0.0150008		28.9641	0.379384	0.0138326		26.2174	0.388061	0.020638
207.2	-46.2745		207.2	-43.2148		207.2	-42.7556		207.2	-45.9433				28.5033	0.353455	0.00458617		26.232	0.392504	0.0157824		29.0054	0.379132	0.01357		26.232	0.388696	0.0206727
207.1	-45.8584		207.1	-43.0084		207.1	-42.5276		207.1	-45.6442				28.5232	0.35189	0.00288206		26.2466	0.392523	0.0165644		29.0076	0.3815	0.0126008		26.2466	0.388585	0.0206763
207	-46.2816		207	-43.1674		207	-42.2048		207	-45.6811				28.543	0.351371	0.00299429		26.2611	0.392331	0.0153963		29.0479	0.380026	0.0122418		26.2611	0.389361	0.0201136
206.9	-46.3905		206.9	-43.401		206.9	-41.9268		206.9	-45.447				28.5629	0.353215	0.00465213		26.2757	0.391812	0.0145936		29.05	0.379389	0.014416		26.2757	0.387197	0.0195513
206.8	-46.5018		206.8	-43.5665		206.8	-41.747		206.8	-45.3766				28.5828	0.353082	0.00482158		26.2902	0.391355	0.0162548		29.0921	0.38008	0.0139219		26.2902	0.389497	0.0186357
206.7	-45.799		206.7	-43.4604		206.7	-41.75		206.7	-45.0541				28.6026	0.354255	0.00242223		26.3048	0.391906	0.0165062		29.0943	0.380956	0.0130827		26.3048	0.389052	0.0197308
206.6	-45.1806		206.6	-43.6026		206.6	-41.7976		206.6	-45.3367				28.6225	0.354273	0.00210674		26.3194	0.392546	0.0144941		29.1363	0.380545	0.0144468		26.3194	0.388323	0.0197157
206.5	-45.1769		206.5	-43.4261		206.5	-41.8446		206.5	-45.1378				28.6424	0.353024	0.00163473		26.3339	0.392793	0.0152516		29.1405	0.380942	0.0137638		26.3339	0.389473	0.0203119
206.4	-45.1868		206.4	-42.6799		206.4	-41.8369		206.4	-44.9736				28.6623	0.353125	0.00197607		26.3485	0.393209	0.0157258		29.1805	0.380253	0.0134986		26.3485	0.389244	0.0210973
206.3	-45.4542		206.3	-42.1931		206.3	-41.2626		206.3	-44.4332				28.6821	0.353013	0.00461123		26.363	0.392638	0.0149233		29.1827	0.379638	0.013409		26.363	0.389104	0.020512
206.2	-44.9937		206.2	-41.6697		206.2	-40.8475		206.2	-43.8048				28.702	0.354121	0.00362537		26.3776	0.39261	0.0150522		29.2238	0.379318	0.0129576		26.3776	0.388666	0.0205682
206.1	-44.8597		206.1	-41.2492		206.1	-39.9316		206.1	-43.2024				28.7219	0.354205	0.00329715		26.3922	0.392415	0.0161472		29.226	0.380293	0.0140929		26.3922	0.388674	0.0194082
206	-44.4972		206	-41.1008		206	-39.7363		206	-42.816				28.7417	0.355018	0.00312742		26.4067	0.39366	0.0166502		29.2704	0.380714	0.014913		26.4067	0.387762	0.0196586
205.9	-44.045		205.9	-40.9991		205.9	-39.3104		205.9	-42.9726				28.7616	0.352852	0.00183627		26.4213	0.393398	0.0157916		29.2725	0.379749	0.014117		26.4213	0.389211	0.0201908
205.8	-43.8475		205.8	-40.4673		205.8	-39.0704		205.8	-42.7134				28.7815	0.35324	0.00210801		26.4359	0.392337	0.015354		29.3129	0.380588	0.013043		26.4359	0.388585	0.0205911
205.7	-43.4804		205.7	-39.8892		205.7	-38.9576		205.7	-42.1586				28.8013	0.352473	0.00370094		26.4504	0.392986	0.0150177		29.315	0.379891	0.0135735		26.4504	0.387702	0.0188914
205.6	-43.0596		205.6	-39.2129		205.6	-38.5576		205.6	-41.532				28.8212	0.352242	0.00454704		26.465	0.392984	0.0154746		29.3555	0.381728	0.0135632		26.465	0.389387	0.0211286
205.5	-42.3375		205.5	-38.6796		205.5	-37.9225		205.5	-40.734				28.8411	0.353702	0.00345238		26.4795	0.393023	0.0157981		29.3575	0.380351	0.0143347		26.4795	0.388571	0.0203243
205.4	-41.6484		205.4	-37.8114		205.4	-37.5268		205.4	-40.3284				28.8609	0.354058	0.00288396		26.4941	0.392971	0.0161595		29.3991	0.380691	0.013994		26.4941	0.389114	0.0196082
205.3	-41.0464		205.3	-37.3025		205.3	-37.1485		205.3	-39.9787				28.8808	0.354564	0.00264888		26.5087	0.393535	0.015381		29.4013	0.380515	0.0123789		26.5087	0.387877	0.0201102
205.2	-40.922		205.2	-36.9741		205.2	-37.1181		205.2	-39.4225				28.9007	0.35456	0.00331209		26.5232	0.393864	0.0163832		29.4425	0.379814	0.0148278		26.5232	0.38941	0.0186656
205.1	-40.4714		205.1	-36.7054		205.1	-36.9224		205.1	-38.1828				28.9205	0.353589	0.00281625		26.5378	0.392719	0.016047		29.4447	0.379461	0.0146924		26.5378	0.388912	0.0177063
205	-40.0231		205	-37.0909		205	-36.5674		205	-37.4994				28.9404	0.352106	0.00191897		26.5523	0.393109	0.0147244		29.4868	0.380757	0.0129385		26.5523	0.389103	0.0204015
204.9	-39.5745		204.9	-37.1525		204.9	-35.7487		204.9	-36.8507				28.9603	0.354129	0.00400692		26.5669	0.39319	0.0149223		29.4891	0.379693	0.0135759		26.5669	0.38925	0.0196395
204.8	-38.9827		204.8	-37.4958		204.8	-35.1029		204.8	-36.6239				28.9801	0.353043	0.00308925		26.5815	0.392977	0.0158284		29.5323	0.380615	0.0125669		26.5815	0.389592	0.0198037
204.7	-38.7426		204.7	-36.8162		204.7	-34.0194		204.7	-35.9845				29	0.353051	0.00333221		26.596	0.391874	0.0151294		29.5345	0.381902	0.0126395		26.596	0.388184	0.0214365
204.6	-37.9775		204.6	-36.1538		204.6	-33.4491		204.6	-35.4992				29.0199	0.353907	0.0035566		26.6106	0.392786	0.0164876		29.5757	0.381203	0.0120942		26.6106	0.390913	0.0196674
204.5	-37.472		204.5	-35.0493		204.5	-33.3293		204.5	-34.8259				29.0397	0.354628	0.00437132		26.6251	0.393143	0.0157212		29.5778	0.380934	0.0147002		26.6251	0.38859	0.0192652
204.4	-36.7481		204.4	-34.3551		204.4	-32.7732		204.4	-34.5891				29.0596	0.354864	0.00521875		26.6397	0.391997	0.0156715		29.618	0.38052	0.0132193		26.6397	0.388453	0.0200061
204.3	-35.6912		204.3	-33.6323		204.3	-32.2278		204.3	-33.7882				29.0795	0.353683	0.00304039		26.6543	0.392907	0.0159645		29.6202	0.381527	0.0150255		26.6543	0.389432	0.0194358
204.2	-34.2215		204.2	-32.8437		204.2	-31.0064		204.2	-33.6198				29.0993	0.353045	0.00236233		26.6688	0.393497	0.0150919		29.664	0.380246	0.0125844		26.6688	0.389416	0.0195311
204.1	-33.393		204.1	-32.2794		204.1	-30.1924		204.1	-33.0068				29.1192	0.352014	0.00411143		26.6834	0.39245	0.0145051		29.6662	0.381159	0.0115226		26.6834	0.387935	0.0198943
204	-33.1727		204	-31.806		204	-29.4168		204	-32.8865				29.1391	0.353368	0.0042043		26.6979	0.392969	0.0163945		29.7079	0.379659	0.013794		26.6979	0.388569	0.0196967
203.9	-32.4733		203.9	-31.1126		203.9	-28.7501		203.9	-32.2365				29.1589	0.353386	0.00260908		26.7125	0.39249	0.0158395		29.7101	0.381931	0.0134991		26.7125	0.389733	0.0192668
203.8	-31.242		203.8	-30.1775		203.8	-28.0462		203.8	-31.8016				29.1788	0.353293	0.00442857		26.7271	0.391945	0.0163337		29.7516	0.380885	0.0128292		26.7271	0.388892	0.0195924
203.7	-29.8068		203.7	-29.6321		203.7	-26.7484		203.7	-31.5609				29.1987	0.353469	0.00445591		26.7416	0.392008	0.0158126		29.7536	0.381981	0.0152448		26.7416	0.388259	0.0206552
203.6	-28.917		203.6	-29.4038		203.6	-25.8129		203.6	-29.8107				29.2185	0.354646	0.00548464		26.7562	0.392806	0.0155118		29.7947	0.381647	0.013042		26.7562	0.389237	0.0200451
203.5	-28.1987		203.5	-28.9938		203.5	-24.8082		203.5	-27.9177				29.2384	0.354119	0.00364697		26.7707	0.392448	0.0153842		29.7967	0.382272	0.014502		26.7707	0.390958	0.020414
203.4	-27.6817		203.4	-27.8931		203.4	-24.5836		203.4	-25.8711				29.2583	0.353619	0.00402023		26.7853	0.393846	0.01529		29.8392	0.380406	0.0113324		26.7853	0.389272	0.0206816
203.3	-26.1692		203.3	-26.1599		203.3	-23.864		203.3	-25.4822				29.2781	0.354155	0.00275799		26.7999	0.391508	0.0147307		29.8412	0.379937	0.0130132		26.7999	0.388796	0.0194706
203.2	-25.2554		203.2	-25.2216		203.2	-22.7707		203.2	-25.5796				29.298	0.354466	0.00249438		26.8144	0.393621	0.0149203		29.8838	0.380919	0.0121445		26.8144	0.388959	0.01986
203.1	-24.6366		203.1	-24.3281		203.1	-21.6653		203.1	-25.8316				29.3179	0.353495	0.00392519		26.829	0.393391	0.0150181		29.8858	0.381012	0.0134706		26.829	0.389589	0.0203872
203	-24.1698		203	-23.8289		203	-20.46		203	-25.0066				29.3377	0.354932	0.00345005		26.8436	0.392771	0.0160058		29.9278	0.382927	0.0127498		26.8436	0.390513	0.020046
202.9	-23.598		202.9	-23.2149		202.9	-19.6373		202.9	-23.9183				29.3576	0.353835	0.00161874		26.8581	0.393182	0.0155755		29.9299	0.381798	0.0138571		26.8581	0.389655	0.0190122
202.8	-22.5427		202.8	-22.0691		202.8	-19.4773		202.8	-22.0176				29.3775	0.354448	0.00253395		26.8727	0.392959	0.0159633		29.9708	0.382343	0.0124472		26.8727	0.390855	0.0205756
202.7	-21.2967		202.7	-21.349		202.7	-18.6264		202.7	-20.5918				29.3974	0.353977	0.0044434		26.8872	0.393569	0.0171524		29.9727	0.381044	0.013741		26.8872	0.388801	0.0195365
202.6	-20.0645		202.6	-20.3344		202.6	-18.1183		202.6	-19.3512				29.4172	0.35361	0.00235506		26.9018	0.393215	0.0154655		30.0126	0.381877	0.0143363		26.9018	0.388095	0.0207814
202.5	-19.4811		202.5	-20.0626		202.5	-16.9814		202.5	-18.0015				29.4371	0.353877	0.00354055		26.9164	0.392478	0.0158693		30.0147	0.381008	0.0137484		26.9164	0.389454	0.0204268
202.4	-19.1083		202.4	-18.9983		202.4	-16.1188		202.4	-17.4198				29.457	0.354541	0.00283089		26.9309	0.392358	0.016293		30.058	0.381432	0.013668		26.9309	0.390513	0.0198229
202.3	-18.1839		202.3	-18.2688		202.3	-14.6266		202.3	-16.5862				29.4768	0.354473	0.00458508		26.9455	0.393117	0.0155206		30.0599	0.380227	0.0141513		26.9455	0.389002	0.0190901
202.2	-16.5477		202.2	-17.5058		202.2	-13.1357		202.2	-15.2938				29.4967	0.354581	0.00309619		26.96	0.393116	0.017854		30.1006	0.381772	0.0124621		26.96	0.390328	0.0193548
202.1	-15.0613		202.1	-16.4937		202.1	-11.008		202.1	-13.8412				29.5166	0.354125	0.00307847		26.9746	0.393251	0.0155304		30.1027	0.381153	0.0128254		26.9746	0.389877	0.0205302
202	-13.331		202	-15.4929		202	-10.0339		202	-12.5757				29.5364	0.35415	0.00341105		26.9892	0.393373	0.0162479		30.1461	0.382044	0.0151066		26.9892	0.389195	0.0200275
201.9	-11.3776		201.9	-14.5525		201.9	-9.01101		201.9	-12.2661				29.5563	0.355109	0.00288455		27.0037	0.393492	0.0155548		30.1481	0.380021	0.0126953		27.0037	0.389564	0.0192172
201.8	-10.809		201.8	-14.2766		201.8	-9.3095		201.8	-12.2746				29.5762	0.355443	0.00307715		27.0183	0.393314	0.0158616		30.1895	0.382159	0.0140426		27.0183	0.389589	0.0208564
201.7	-9.69301		201.7	-13.8308		201.7	-8.90792		201.7	-10.8453				29.596	0.354245	0.0029239		27.0328	0.393569	0.0159448		30.1917	0.383738	0.0148496		27.0328	0.390221	0.0205431
201.6	-9.00291		201.6	-12.4801		201.6	-7.94307		201.6	-9.04596				29.6159	0.354653	0.00224464		27.0474	0.394078	0.0163543		30.2316	0.381835	0.0128486		27.0474	0.390511	0.020078
201.5	-7.10908		201.5	-10.1067		201.5	-6.59614		201.5	-6.75497				29.6358	0.356324	0.00312002		27.062	0.394193	0.0156264		30.2337	0.380696	0.0133729		27.062	0.390978	0.0202491
201.4	-5.74016		201.4	-7.67623		201.4	-5.30063		201.4	-5.37419				29.6556	0.35547	0.00315222		27.0765	0.392914	0.0155744		30.2767	0.381764	0.0142571		27.0765	0.389988	0.0202188
201.3	-4.89743		201.3	-6.0451		201.3	-4.20064		201.3	-4.33821				29.6755	0.355487	0.00302779		27.0911	0.393088	0.0168149		30.2788	0.382149	0.0126751		27.0911	0.390264	0.0212088
201.2	-5.37051		201.2	-4.79753		201.2	-2.70243		201.2	-3.55046				29.6954	0.353934	0.00237645		27.1056	0.393119	0.0156386		30.3193	0.382272	0.0116887		27.1056	0.390712	0.0196828
201.1	-5.27675		201.1	-3.76284		201.1	-1.43711		201.1	-2.73803				29.7152	0.355642	0.0020871		27.1202	0.393794	0.0148409		30.3213	0.38162	0.0143695		27.1202	0.39173	0.020318
201	-3.56292		201	-3.03666		201	-0.862061		201	-2.08471				29.7351	0.356126	0.00418094		27.1348	0.393989	0.0163636		30.3632	0.381075	0.0135591		27.1348	0.390883	0.0191812
200.9	-1.17809		200.9	-2.42529		200.9	1.21454		200.9	-0.452814				29.755	0.356775	0.00468552		27.1493	0.392995	0.0150204		30.3653	0.38231	0.0139938		27.1493	0.390172	0.0196694
200.8	1.23335		200.8	-2.42314		200.8	2.46562		200.8	0.390507				29.7748	0.356116	0.00304878		27.1639	0.393379	0.0152915		30.4062	0.38171	0.0112901		27.1639	0.389367	0.0210432
200.7	2.62197		200.7	-1.03501		200.7	4.32287		200.7	1.86216				29.7947	0.354935	0.00319516		27.1785	0.393571	0.0152662		30.4083	0.382149	0.0133628		27.1785	0.389536	0.0199282
200.6	3.31622		200.6	-0.212834		200.6	5.4443		200.6	1.98097				29.8146	0.356019	0.00269991		27.193	0.393878	0.0157415		30.4508	0.381216	0.0136576		27.193	0.389327	0.0197523
200.5	4.55775		200.5	1.04635		200.5	6.17118		200.5	3.90183				29.8344	0.355619	0.00493753		27.2076	0.393793	0.0161439		30.453	0.381301	0.0124916		27.2076	0.389059	0.0178868
200.4	6.22435		200.4	3.09494		200.4	6.82714		200.4	5.20258				29.8543	0.35556	0.00454301		27.2221	0.394354	0.0156901		30.4943	0.382681	0.013378		27.2221	0.389811	0.0195595
200.3	7.49646		200.3	4.62024		200.3	7.7034		200.3	7.33971				29.8742	0.35472	0.00227197		27.2367	0.393734	0.0145129		30.4963	0.383112	0.014088		27.2367	0.390806	0.0209162
200.2	8.83467		200.2	5.76577		200.2	8.47525		200.2	9.07588				29.894	0.356097	0.00202471		27.2513	0.394636	0.0150361		30.5394	0.383045	0.0136381		27.2513	0.390705	0.0194031
200.1	9.93856		200.1	5.89725		200.1	10.6766		200.1	10.7995				29.9139	0.356176	0.00430776		27.2658	0.394818	0.0151317		30.5415	0.38349	0.0146149		27.2658	0.391055	0.0211524
200	11.581		200	6.29092		200	12.2176		200	12.5217				29.9338	0.356069	0.00293908		27.2804	0.394827	0.0159774		30.5825	0.381559	0.0143802		27.2804	0.391668	0.0200869
199.9	12.8713		199.9	7.07169		199.9	14.0441		199.9	13.7213				29.9536	0.355039	0.00501493		27.2949	0.393673	0.0154605		30.5845	0.381294	0.0127377		27.2949	0.391635	0.019622
199.8	14.0364		199.8	8.88702		199.8	15.668		199.8	14.7345				29.9735	0.35539	0.00424923		27.3095	0.393173	0.0160257		30.626	0.384279	0.0136543		27.3095	0.391022	0.0199453
199.7	14.1605		199.7	11.1108		199.7	16.991		199.7	14.9025				29.9934	0.354576	0.00281717		27.3241	0.394355	0.0152807		30.6284	0.380451	0.0136123		27.3241	0.390489	0.0214032
199.6	15.5468		199.6	13.8601		199.6	18.2216		199.6	16.7905				30.0132	0.354946	0.0030506		27.3386	0.393798	0.0156352		30.6708	0.382017	0.0144808		27.3386	0.39163	0.0188951
199.5	17.1718		199.5	15.4712		199.5	18.8807		199.5	17.9669				30.0331	0.355333	0.00436386		27.3532	0.3937	0.0156823		30.6727	0.384315	0.0128051		27.3532	0.391964	0.0201482
199.4	19.2905		199.4	17.0054		199.4	19.7628		199.4	19.323				30.053	0.356007	0.00369657		27.3677	0.395329	0.0164393		30.714	0.383175	0.0134065		27.3677	0.391865	0.0207732
199.3	21.6574		199.3	16.9312		199.3	20.8454		199.3	20.8699				30.0728	0.35397	0.00378133		27.3823	0.394108	0.016233		30.7162	0.38163	0.0133533		27.3823	0.390856	0.0212985
199.2	23.3507		199.2	18.6223		199.2	23.0013		199.2	21.794				30.0927	0.35439	0.00244801		27.3969	0.394646	0.0155389		30.7592	0.383403	0.0129436		27.3969	0.39201	0.0211321
199.1	24.2999		199.1	19.8164		199.1	23.8562		199.1	25.2448				30.1126	0.356532	0.0029266		27.4114	0.39427	0.0146826		30.7613	0.382304	0.0136085		27.4114	0.391616	0.0207818
199	25.1057		199	21.4812		199	25.2253		199	27.3978				30.1325	0.356181	0.00352534		27.426	0.393943	0.0149811		30.8019	0.381404	0.0108113		27.426	0.391097	0.0197304
198.9	26.797		198.9	22.8518		198.9	25.5334		198.9	29.0315				30.1523	0.356754	0.00365648		27.4405	0.393717	0.0154295		30.8041	0.38318	0.0130693		27.4405	0.391758	0.0204686
198.8	29.8793		198.8	24.3505		198.8	27.1204		198.8	30.7685				30.1722	0.356156	0.00329847		27.4551	0.393723	0.0168742		30.8441	0.383314	0.0150133		27.4551	0.39206	0.0197561
198.7	30.4918		198.7	27.9751		198.7	30.3983		198.7	31.0438				30.1921	0.356802	0.00115515		27.4697	0.393724	0.0161496		30.8463	0.381752	0.0143089		27.4697	0.392002	0.0203816
198.6	30.7465		198.6	28.2169		198.6	31.9255		198.6	31.8594				30.2119	0.357065	0.00332053		27.4842	0.393906	0.0153738		30.888	0.383112	0.0141274		27.4842	0.391206	0.0200448
198.5	31.5236		198.5	28.7432		198.5	34.5031		198.5	32.4718				30.2318	0.355103	0.00303363		27.4988	0.393879	0.0151832		30.8903	0.383844	0.0132438		27.4988	0.390609	0.0199445
198.4	34.3861		198.4	29.6891		198.4	35.7663		198.4	31.9504				30.2517	0.356548	0.00306885		27.5133	0.394842	0.0154814		30.9327	0.383211	0.013201		27.5133	0.391385	0.0209135
198.3	38.1392		198.3	31.5628		198.3	37.5139		198.3	34.5457				30.2715	0.358213	0.00226667		27.5279	0.394343	0.0155933		30.9348	0.383722	0.0131549		27.5279	0.391665	0.020954
198.2	40.58		198.2	34.1174		198.2	37.8766		198.2	37.242				30.2914	0.356844	0.00304074		27.5425	0.394033	0.0150406		30.9767	0.381121	0.0131412		27.5425	0.390541	0.0205111
198.1	41.7335		198.1	37.4319		198.1	38.987		198.1	39.883				30.3113	0.357972	0.00144484		27.557	0.393912	0.0158225		30.9789	0.384451	0.0141685		27.557	0.390914	0.0200501
198	45.3797		198	37.1694		198	38.8309		198	41.1419				30.3311	0.357367	0.00202404		27.5716	0.393835	0.0166262		31.0201	0.38322	0.0129169		27.5716	0.391215	0.0205742
197.9	46.3054		197.9	35.8647		197.9	38.407		197.9	42.6934				30.351	0.356845	0.00523104		27.5862	0.393578	0.0158023		31.0224	0.382823	0.0117686		27.5862	0.389337	0.0195956
197.8	46.9379		197.8	36.2406		197.8	38.4579		197.8	44.4397				30.3709	0.355925	0.00488697		27.6007	0.393503	0.0163561		31.0632	0.384601	0.0139125		27.6007	0.392258	0.0202094
197.7	45.382		197.7	35.8581		197.7	40.7457		197.7	46.9975				30.3907	0.356409	0.00360809		27.6153	0.393964	0.0160731		31.0653	0.383626	0.0133783		27.6153	0.391014	0.0204703
197.6	44.7096		197.6	39.3747		197.6	46.0624		197.6	47.3525				30.4106	0.356195	0.0023933		27.6298	0.394373	0.014571		31.1073	0.384341	0.0146241		27.6298	0.390278	0.0191028
197.5	45.165		197.5	42.6505		197.5	50.4546		197.5	47.264				30.4305	0.355759	0.00320046		27.6444	0.394397	0.0147811		31.1095	0.382797	0.0140302		27.6444	0.39111	0.0189548
197.4	45.9156		197.4	48.5384		197.4	51.2552		197.4	47.7349				30.4503	0.355265	0.00437604		27.659	0.394959	0.0160223		31.1521	0.382748	0.0158171		27.659	0.391807	0.0200856
197.3	50.1958		197.3	50.6398		197.3	52.4404		197.3	45.6675				30.4702	0.356285	0.00327655		27.6735	0.394859	0.0161314		31.1543	0.382923	0.0142748		27.6735	0.391844	0.0205909
197.2	55.2594		197.2	49.6096		197.2	53.9026		197.2	45.3957				30.4901	0.355922	0.00335219		27.6881	0.395751	0.0164885		31.1948	0.383436	0.0137329		27.6881	0.390889	0.0206748
197.1	58.1391		197.1	51.5564		197.1	55.0396		197.1	45.8479				30.5099	0.355176	0.00408972		27.7026	0.394191	0.0161002		31.1967	0.38253	0.0136981		27.7026	0.39065	0.02054
197	56.8206		197	53.9133		197	58.1927		197	49.4987				30.5298	0.355097	0.00442921		27.7172	0.394578	0.0156972		31.239	0.384262	0.0130945		27.7172	0.391398	0.0206239
196.9	56.1637		196.9	56.9832		196.9	55.9212		196.9	54.5953				30.5497	0.358089	0.00391181		27.7318	0.394321	0.0159534		31.2412	0.383481	0.0134817		27.7318	0.391474	0.0196254
196.8	55.2432		196.8	54.5206		196.8	56.2151		196.8	59.6135				30.5695	0.35733	0.00316272		27.7463	0.394478	0.0163922		31.2811	0.384449	0.0135634		27.7463	0.392312	0.0186601
196.7	57.2672		196.7	55.8622		196.7	55.9277		196.7	64.0254				30.5894	0.355934	0.00269642		27.7609	0.394744	0.0156125		31.2832	0.384666	0.013571		27.7609	0.392378	0.0182682
196.6	58.1512		196.6	59.6316		196.6	60.0159		196.6	65.1153				30.6093	0.356072	0.00423752		27.7754	0.393211	0.0157777		31.3257	0.383664	0.0117455		27.7754	0.3921	0.0194831
196.5	57.7537		196.5	64.7593		196.5	62.2764		196.5	64.722				30.6291	0.3566	0.00506421		27.79	0.393745	0.0154206		31.328	0.382655	0.0123093		27.79	0.391333	0.0196858
196.4	60.4077		196.4	67.5161		196.4	66.1776		196.4	63.2879				30.649	0.356166	0.0036477		27.8046	0.39439	0.0161025		31.3684	0.384049	0.0118577		27.8046	0.39159	0.0200365
196.3	68.3731		196.3	71.7058		196.3	65.5971		196.3	61.0895				30.6689	0.356542	0.00335621		27.8191	0.394364	0.0163801		31.3706	0.384309	0.0131382		27.8191	0.391719	0.0197016
196.2	74.6757		196.2	70.9939		196.2	65.3718		196.2	58.704				30.6887	0.356383	0.00274561		27.8337	0.393585	0.016346		31.4133	0.38399	0.0134836		27.8337	0.392023	0.0199074
196.1	75.6066		196.1	68.372		196.1	64.6858		196.1	63.6022				30.7086	0.356491	0.00475573		27.8482	0.394239	0.0159631		31.4156	0.385867	0.0156068		27.8482	0.39112	0.0202198
196	71.3184		196	62.5448		196	68.1828		196	71.4735				30.7285	0.3561	0.00361676		27.8628	0.393655	0.0171398		31.457	0.386169	0.0132898		27.8628	0.391516	0.0206227
195.9	72.5637		195.9	64.8761		195.9	74.8635		195.9	73.4637				30.7483	0.356572	0.00484519		27.8774	0.393401	0.0163865		31.4591	0.385158	0.0140814		27.8774	0.390898	0.0208176
195.8	67.5552		195.8	68.6919		195.8	76.6988		195.8	68.907				30.7682	0.355547	0.00385534		27.8919	0.394775	0.015186		31.5015	0.384031	0.0135142		27.8919	0.391165	0.0208824
195.7	68.8949		195.7	67.1086		195.7	77.01		195.7	64.4198				30.7881	0.356633	0.00398943		27.9065	0.394847	0.015388		31.5037	0.384008	0.012973		27.9065	0.391398	0.0193743
195.6	65.0226		195.6	55.48		195.6	69.5388		195.6	53.6794				30.8079	0.356872	0.00489528		27.921	0.394516	0.0146762		31.5435	0.385381	0.012415		27.921	0.392146	0.0202233
195.5	58.4811		195.5	43.222		195.5	60.3828		195.5	53.7392				30.8278	0.357063	0.00355609		27.9356	0.393678	0.0152338		31.5457	0.383568	0.0142649		27.9356	0.392832	0.020439
195.4	48.644		195.4	35.0284		195.4	59.6308		195.4	64.1438				30.8477	0.357131	0.00326199		27.9502	0.394831	0.0153833		31.587	0.384377	0.0131341		27.9502	0.393242	0.0210011
195.3	58.7593		195.3	38.1727		195.3	69.8079		195.3	63.5309				30.8675	0.356702	0.00257297		27.9647	0.394758	0.0149099		31.5894	0.383389	0.0129762		27.9647	0.39161	0.0200445
195.2	64.5867		195.2	29.5225		195.2	79.4435		195.2	60.2604				30.8874	0.35699	0.00283549		27.9793	0.394145	0.0164058		31.6317	0.385395	0.0130907		27.9793	0.391226	0.0202551
195.1	65.7007		195.1	36.0577		195.1	89.0137		195.1	45.9049				30.9073	0.35749	0.00456333		27.9939	0.393985	0.0152372		31.6363	0.383488	0.0129214		27.9939	0.391308	0.0207644
195	54.3168		195	40.7149		195	79.079		195	26.5296				30.9272	0.355586	0.00443509		28.0084	0.394367	0.0155997		31.6788	0.384763	0.0150057		28.0084	0.391681	0.020234
194.9	40.0869		194.9	42.0093		194.9	59.7232		194.9	22.9269				30.947	0.35659	0.00441978		28.023	0.39454	0.0156446		31.6809	0.384586	0.0129171		28.023	0.392416	0.0205699
194.8	45.2702		194.8	48.8631		194.8	44.2228		194.8	25.4866				30.9669	0.357696	0.00321455		28.0375	0.395227	0.0160235		31.7223	0.384078	0.0134724		28.0375	0.391784	0.0209774
194.7	55.8498		194.7	39.4043		194.7	28.3506		194.7	28.4588				30.9868	0.357161	0.00327287		28.0521	0.39446	0.0157055		31.7244	0.383557	0.0139793		28.0521	0.392141	0.0218705
194.6	66.4795		194.6	49.8191		194.6	35.875		194.6	32.6392				31.0066	0.357184	0.00437051		28.0667	0.394518	0.0153039		31.7656	0.384883	0.0145872		28.0667	0.393037	0.0216295
194.5	70.4065		194.5	45.9275		194.5	43.9156		194.5	26.6013				31.0265	0.357457	0.00338771		28.0812	0.394565	0.0161716		31.7677	0.384596	0.0126478		28.0812	0.392414	0.0215274
194.4	64.6906		194.4	44.9415		194.4	62.4597		194.4	19.8352				31.0464	0.357691	0.00294061		28.0958	0.393759	0.0156283		31.8097	0.385405	0.0128172		28.0958	0.392137	0.0213797
194.3	60.2958		194.3	42.5232		194.3	45.3789		194.3	37.845				31.0662	0.357682	0.00394337		28.1103	0.394009	0.0161195		31.8119	0.387031	0.0133035		28.1103	0.392489	0.0208547
194.2	58.7023		194.2	33.273		194.2	41.1464		194.2	48.4889				31.0861	0.357945	0.00491266		28.1249	0.394897	0.0149185		31.8514	0.38573	0.0126629		28.1249	0.392588	0.0216862
194.1	64.8718		194.1	11.3757		194.1	42.4466		194.1	61.405				31.106	0.35664	0.0034631		28.1395	0.395059	0.0153539		31.8535	0.383386	0.0130342		28.1395	0.391	0.0211463
194	74.006		194	5.69898		194	58.7782		194	74.8475				31.1258	0.357207	0.00373391		28.154	0.39313	0.0159645		31.8944	0.384403	0.0131384		28.154	0.391306	0.0206338
193.9	73.5378		193.9	1.56099		193.9	62.1848		193.9	65.9361				31.1457	0.357861	0.00512197		28.1686	0.393891	0.0162101		31.8968	0.382879	0.0138526		28.1686	0.39214	0.0209262
193.8	56.1578		193.8	13.2125		193.8	59.2708		193.8	49.3395				31.1656	0.357563	0.00303573		28.1831	0.395635	0.0166877		31.9406	0.383696	0.0145364		28.1831	0.393045	0.0214934
193.7	42.7138		193.7	29.3977		193.7	42.946		193.7	36.7962				31.1854	0.357624	0.00480731		28.1977	0.395236	0.0160714		31.9426	0.386576	0.012736		28.1977	0.391877	0.0216323
193.6	8.40031		193.6	27.0906		193.6	36.4763		193.6	28.6633				31.2053	0.357968	0.00559194		28.2123	0.395031	0.0165016		31.983	0.386537	0.014424		28.2123	0.390593	0.0225773
193.5	-10.3847		193.5	17.1169		193.5	30.1418		193.5	47.4596				31.2252	0.357866	0.00423574		28.2268	0.394609	0.0163506		31.9851	0.383575	0.0107583		28.2268	0.391505	0.0206311
193.4	-10.1324		193.4	-0.29117		193.4	17.9387		193.4	41.1255				31.245	0.357644	0.00305484		28.2414	0.394763	0.0175074		32.027	0.385251	0.0138056		28.2414	0.391921	0.0205378
193.3	0.552577		193.3	-15.8364		193.3	-4.40299		193.3	27.6943				31.2649	0.358667	0.00166567		28.2559	0.394469	0.0168492		32.0291	0.387318	0.0127721		28.2559	0.392908	0.0195093
193.2	4.5478		193.2	-29.6725		193.2	19.8954		193.2	23.404				31.2848	0.358068	0.00259112		28.2705	0.39518	0.0151496		32.0695	0.38518	0.0126184		28.2705	0.392639	0.0212991
193.1	-0.489501		193.1	-33.6179		193.1	22.4321		193.1	22.8974				31.3046	0.35749	0.00375221		28.2851	0.395056	0.015911		32.0719	0.385173	0.016219		28.2851	0.393652	0.0208192
193	-6.5996		193	-14.8695		193	23.1064		193	36.3354				31.3245	0.357163	0.00310211		28.2996	0.394407	0.0147238		32.114	0.385961	0.013365		28.2996	0.392127	0.0201345
192.9	-0.695056		192.9	-8.06678		192.9	9.76505		192.9	36.5097				31.3444	0.357636	0.00190575		28.3142	0.395803	0.0154274		32.116	0.384858	0.0148291		28.3142	0.391586	0.0203302
192.8	-9.96311		192.8	-10.2216		192.8	-3.56748		192.8	22.2724				31.3642	0.357901	0.00362034		28.3287	0.39585	0.0156238		32.1611	0.383517	0.0131565		28.3287	0.39294	0.0205659
192.7	-4.9305		192.7	-10.7536		192.7	-2.97526		192.7	2.67656				31.3841	0.356603	0.00336786		28.3433	0.395223	0.0164082		32.1632	0.384596	0.0126533		28.3433	0.391261	0.0211926
192.6	-15.3145		192.6	-21.879		192.6	2.19039		192.6	-9.47617				31.404	0.357989	0.00446284		28.3579	0.395887	0.0161677		32.2029	0.385935	0.0134621		28.3579	0.392313	0.0207489
192.5	-10.324		192.5	-18.0967		192.5	6.42875		192.5	-12.3896				31.4238	0.359299	0.00465634		28.3724	0.395188	0.015735		32.2052	0.383935	0.0148539		28.3724	0.392905	0.0207104
192.4	-11.3002		192.4	-18.5419		192.4	5.18727		192.4	0.604339				31.4437	0.357879	0.00230626		28.387	0.39364	0.0154689		32.2456	0.386164	0.0127631		28.387	0.392872	0.0207168
192.3	4.15828		192.3	-13.4822		192.3	3.72356		192.3	1.64594				31.4636	0.357796	0.00299824		28.4016	0.395603	0.0155696		32.2476	0.383872	0.0135312		28.4016	0.392722	0.0197884
192.2	11.1951		192.2	2.36604		192.2	18.936		192.2	0.362144				31.4834	0.358451	0.00321544		28.4161	0.394109	0.0159076		32.2905	0.385838	0.0135507		28.4161	0.392341	0.0201386
192.1	14.6824		192.1	-0.608136		192.1	24.2818		192.1	-8.04869				31.5033	0.358855	0.00494936		28.4307	0.394464	0.0156387		32.2926	0.385898	0.0126583		28.4307	0.392514	0.0208707
192	19.3125		192	-12.0484		192	29.0676		192	-18.5436				31.5232	0.35812	0.00400128		28.4452	0.394732	0.0153779		32.3311	0.386989	0.0151383		28.4452	0.391898	0.0210246
191.9	20.8272		191.9	-22.7986		191.9	18.7054		191.9	-17.5036				31.543	0.358432	0.00401429		28.4598	0.395413	0.0164516		32.3333	0.38568	0.013508		28.4598	0.392354	0.0206157
191.8	23.0408		191.8	-15.594		191.8	17.5783		191.8	-7.82941				31.5629	0.358073	0.00419252		28.4744	0.396089	0.0152937		32.3774	0.386394	0.0138266		28.4744	0.393428	0.0203618
191.7	15.9667		191.7	1.28938		191.7	13.8349		191.7	6.89026				31.5828	0.358335	0.00249512		28.4889	0.394599	0.0157057		32.3796	0.384546	0.0143812		28.4889	0.392713	0.0209035
191.6	11.0462		191.6	1.97172		191.6	7.93121		191.6	6.15515				31.6026	0.358201	0.001632		28.5035	0.393727	0.0162687		32.4208	0.386734	0.0134324		28.5035	0.392672	0.0196032
191.5	7.12627		191.5	8.21133		191.5	-2.08994		191.5	8.70472				31.6225	0.356861	0.00120229		28.518	0.394378	0.0157116		32.4231	0.385642	0.0143662		28.518	0.392627	0.019657
191.4	-5.55817		191.4	-5.13612		191.4	-3.6076		191.4	1.9916				31.6424	0.358463	0.00351231		28.5326	0.396026	0.0182904		32.464	0.384685	0.0140788		28.5326	0.391582	0.0212452
191.3	0.282449		191.3	-3.06108		191.3	2.34012		191.3	0.452123				31.6623	0.358928	0.00434882		28.5472	0.395943	0.0168494		32.4662	0.384786	0.012977		28.5472	0.39209	0.0204109
191.2	4.25076		191.2	-2.94345		191.2	3.27598		191.2	-2.0808				31.6821	0.357189	0.00349256		28.5617	0.394957	0.0154356		32.5082	0.386863	0.0148103		28.5617	0.393083	0.0197771
191.1	9.51342		191.1	-2.33749		191.1	1.74999		191.1	-1.17583				31.702	0.359233	0.0042882		28.5763	0.395547	0.015285		32.5104	0.385007	0.0139284		28.5763	0.393444	0.0193854
191	10.6504		191	0.774152		191	-4.17592		191	-6.10316				31.7219	0.356871	0.00275018		28.5908	0.395364	0.0149731		32.5527	0.385272	0.0131523		28.5908	0.392917	0.0219399
190.9	1.03956		190.9	1.58878		190.9	-7.08617		190.9	-4.58234				31.7417	0.356665	0.00282902		28.6054	0.395773	0.015434		32.5548	0.384875	0.0140938		28.6054	0.394078	0.0225284
190.8	1.39914		190.8	0.388489		190.8	-1.93732		190.8	-9.38155				31.7616	0.357564	0.00487351		28.62	0.394997	0.0156569		32.5965	0.385045	0.0129181		28.62	0.393773	0.0210895
190.7	0.139643		190.7	3.79397		190.7	2.47097		190.7	-20.01				31.7815	0.357086	0.00308052		28.6345	0.394778	0.0150076		32.5986	0.387651	0.0134382		28.6345	0.392873	0.0216662
190.6	3.87857		190.6	5.69322		190.6	-7.5677		190.6	-19.9482				31.8013	0.359065	0.00378211		28.6491	0.395674	0.0142551		32.6411	0.385091	0.0121415		28.6491	0.392944	0.0210045
190.5	10.5088		190.5	6.75185		190.5	-13.9347		190.5	-12.7811				31.8212	0.358166	0.00363235		28.6636	0.39511	0.0145149		32.643	0.387455	0.0137747		28.6636	0.392152	0.020689
190.4	25.4564		190.4	12.0462		190.4	-16.092		190.4	-1.43402				31.8411	0.357511	0.00253703		28.6782	0.394689	0.0166589		32.6846	0.385345	0.0135022		28.6782	0.393605	0.0213314
190.3	30.4421		190.3	12.8709		190.3	-10.7961		190.3	5.37568				31.8609	0.357353	0.00418595		28.6928	0.395392	0.0166785		32.6866	0.386339	0.0139684		28.6928	0.393323	0.0215286
190.2	31.1926		190.2	13.21		190.2	-3.10544		190.2	-0.919843				31.8808	0.359545	0.00340416		28.7073	0.39541	0.0170204		32.7277	0.386211	0.0138571		28.7073	0.393333	0.0211198
190.1	20.9233		190.1	5.08856		190.1	0.661263		190.1	-4.36971				31.9007	0.360009	0.00159647		28.7219	0.395526	0.0169923		32.7298	0.385879	0.0154426		28.7219	0.393358	0.0206591
190	3.49084		190	-3.60092		190	2.03405		190	-2.73778				31.9205	0.358358	0.00172127		28.7365	0.395219	0.0157411		32.7711	0.386263	0.0128098		28.7365	0.392205	0.0202417
														31.9404	0.357748	0.00170945		28.751	0.395541	0.0152478		32.7732	0.385715	0.013923		28.751	0.391945	0.0202269
														31.9603	0.359493	0.00419141		28.7656	0.395876	0.0172149		32.8144	0.387658	0.0108675		28.7656	0.393264	0.0208856
														31.9801	0.359053	0.00282935		28.7801	0.395327	0.0169324		32.8164	0.386073	0.0142549		28.7801	0.393527	0.0216019
														32	0.358723	0.00335735		28.7947	0.396166	0.0161111		32.8604	0.385663	0.0132171		28.7947	0.393893	0.0209066
														32.0199	0.358335	0.00380641		28.8093	0.395645	0.0159623		32.8627	0.38649	0.0126812		28.8093	0.395263	0.0218297
														32.0397	0.358849	0.00289179		28.8238	0.395592	0.0154786		32.9044	0.38538	0.0138725		28.8238	0.394574	0.0207803
														32.0596	0.359944	0.0024998		28.8384	0.395507	0.0157695		32.9064	0.384912	0.0117011		28.8384	0.394117	0.0215442
														32.0795	0.359014	0.00361775		28.8529	0.395554	0.0152601		32.9485	0.387314	0.0145979		28.8529	0.3945	0.0218758
														32.0993	0.359269	0.00456437		28.8675	0.395422	0.0152769		32.9506	0.386113	0.0133354		28.8675	0.39373	0.020832
														32.1192	0.358735	0.00382502		28.8821	0.394675	0.0145147		32.9927	0.386952	0.0130601		28.8821	0.392993	0.0211676
														32.1391	0.358313	0.00398297		28.8966	0.395204	0.0159436		32.9947	0.387834	0.0140229		28.8966	0.393119	0.0224564
														32.1589	0.358782	0.00333636		28.9112	0.395592	0.0165834		33.036	0.387401	0.0127286		28.9112	0.3932	0.0207033
														32.1788	0.359312	0.00524258		28.9257	0.395473	0.017052		33.038	0.386109	0.0141541		28.9257	0.393327	0.0198015
														32.1987	0.358123	0.00316641		28.9403	0.39568	0.0163901		33.078	0.385255	0.0143276		28.9403	0.393018	0.0206279
														32.2185	0.359653	0.00253902		28.9549	0.396654	0.0159661		33.0802	0.386598	0.0131237		28.9549	0.394115	0.0196536
														32.2384	0.359307	0.00510131		28.9694	0.396276	0.0152896		33.1235	0.386629	0.013116		28.9694	0.394142	0.0212889
														32.2583	0.359514	0.00474468		28.984	0.396035	0.0145912		33.1257	0.387794	0.0151377		28.984	0.393421	0.0210891
														32.2781	0.359303	0.00348428		28.9985	0.395909	0.0163504		33.1685	0.385991	0.0160733		28.9985	0.392975	0.0205212
														32.298	0.358212	0.00396316		29.0131	0.396043	0.0161563		33.1705	0.386267	0.0142258		29.0131	0.393925	0.0198628
														32.3179	0.359222	0.00538421		29.0277	0.395722	0.0157137		33.2104	0.385826	0.0127532		29.0277	0.394358	0.0207466
														32.3377	0.357948	0.00538986		29.0422	0.395427	0.0158602		33.2126	0.385589	0.0143453		29.0422	0.393367	0.0220198
														32.3576	0.360095	0.00241581		29.0568	0.396608	0.0160874		33.2548	0.385791	0.0137749		29.0568	0.393214	0.0210305
														32.3775	0.360572	0.00154661		29.0713	0.396043	0.0159859		33.257	0.38551	0.0118895		29.0713	0.393397	0.0210367
														32.3974	0.358015	0.00397866		29.0859	0.396041	0.016099		33.2969	0.386364	0.0110203		29.0859	0.393407	0.0224045
														32.4172	0.359292	0.0025288		29.1005	0.395569	0.0148643		33.299	0.387839	0.013487		29.1005	0.392927	0.0210809
														32.4371	0.359955	0.00161052		29.115	0.395441	0.0151911		33.3426	0.388702	0.0124483		29.115	0.392468	0.020162
														32.457	0.357959	0.00141488		29.1296	0.396325	0.0152691		33.3446	0.386577	0.0156638		29.1296	0.393713	0.0206804
														32.4768	0.359758	0.00342615		29.1442	0.396803	0.0161831		33.3853	0.388892	0.0131923		29.1442	0.393968	0.0212052
														32.4967	0.359036	0.00422473		29.1587	0.396107	0.01604		33.3875	0.386467	0.0131904		29.1587	0.394886	0.0215132
														32.5166	0.359895	0.00434353		29.1733	0.39593	0.0165656		33.4289	0.386639	0.0140438		29.1733	0.394287	0.0208886
														32.5364	0.361179	0.00476974		29.1878	0.395671	0.0164525		33.4311	0.387756	0.0131858		29.1878	0.393984	0.0199826
														32.5563	0.358605	0.00382252		29.2024	0.396764	0.0168095		33.4736	0.388408	0.0132539		29.2024	0.395165	0.0200011
														32.5762	0.360411	0.00528341		29.217	0.396842	0.0166241		33.4758	0.38815	0.0154905		29.217	0.393985	0.0198664
														32.596	0.360468	0.00306027		29.2315	0.398097	0.0163216		33.5163	0.387787	0.0142797		29.2315	0.393238	0.0201864
														32.6159	0.360918	0.0026216		29.2461	0.397236	0.0163568		33.5184	0.387001	0.0142006		29.2461	0.394647	0.0206077
														32.6358	0.359664	0.00189506		29.2606	0.396106	0.0156809		33.5609	0.387771	0.0144783		29.2606	0.395154	0.0208726
														32.6556	0.359258	0.00257994		29.2752	0.395913	0.0154672		33.5631	0.387916	0.0129174		29.2752	0.394276	0.0212054
														32.6755	0.360038	0.00335558		29.2898	0.396969	0.0154164		33.604	0.386901	0.0130209		29.2898	0.394079	0.0211745
														32.6954	0.359193	0.00481121		29.3043	0.396904	0.0151488		33.6063	0.386374	0.0134324		29.3043	0.394235	0.020971
														32.7152	0.358694	0.00397671		29.3189	0.397386	0.016163		33.649	0.388172	0.0139732		29.3189	0.393477	0.0208938
														32.7351	0.35866	0.00457372		29.3334	0.397382	0.0167883		33.6511	0.387529	0.0145497		29.3334	0.392659	0.0201179
														32.755	0.359997	0.00325679		29.348	0.396865	0.0161204		33.6913	0.386879	0.0136018		29.348	0.394498	0.0207213
														32.7748	0.359782	0.00520186		29.3626	0.396378	0.0158811		33.6935	0.388704	0.0144314		29.3626	0.394934	0.0195985
														32.7947	0.359757	0.00385233		29.3771	0.396969	0.0162264		33.7355	0.38893	0.0136469		29.3771	0.394427	0.0199479
														32.8146	0.360205	0.00345094		29.3917	0.396438	0.0160597		33.7376	0.388568	0.0144284		29.3917	0.394005	0.0210841
														32.8344	0.359909	0.00232502		29.4062	0.39615	0.0168723		33.7784	0.388377	0.0122961		29.4062	0.393757	0.0205442
														32.8543	0.360042	0.00457401		29.4208	0.395923	0.0169199		33.7805	0.388059	0.0140176		29.4208	0.394854	0.0212048
														32.8742	0.36035	0.00343793		29.4354	0.395639	0.0163806		33.8229	0.387485	0.0132056		29.4354	0.394917	0.0224602
														32.894	0.359211	0.00320907		29.4499	0.395748	0.0154329		33.8249	0.38811	0.0121995		29.4499	0.394608	0.0213397
														32.9139	0.360074	0.00514252		29.4645	0.39581	0.0160176		33.866	0.388534	0.0147642		29.4645	0.395214	0.0206891
														32.9338	0.36195	0.00236276		29.479	0.396831	0.0158045		33.8682	0.386832	0.0146149		29.479	0.3948	0.0213506
														32.9536	0.361457	0.00267856		29.4936	0.397285	0.0157476		33.9116	0.388511	0.0137091		29.4936	0.395157	0.021271
														32.9735	0.359456	0.00157963		29.5082	0.396678	0.0151581		33.9137	0.388844	0.0130885		29.5082	0.395485	0.0206365
														32.9934	0.360247	0.00178242		29.5227	0.396798	0.0161635		33.9551	0.387473	0.0130372		29.5227	0.395151	0.0204292
														33.0132	0.361801	0.00301912		29.5373	0.396812	0.0165989		33.9572	0.387004	0.0143642		29.5373	0.3952	0.0217296
														33.0331	0.361967	0.0047737		29.5519	0.397234	0.0152191		33.9958	0.385966	0.0143816		29.5519	0.395529	0.0218704
														33.053	0.361477	0.00470547		29.5664	0.396692	0.0156345		33.9981	0.387908	0.0131241		29.5664	0.395441	0.0220572
														33.0728	0.36067	0.00389865		29.581	0.395687	0.0165634		34.0418	0.388678	0.0140982		29.581	0.39464	0.0208754
														33.0927	0.36053	0.00245345		29.5955	0.396177	0.016091		34.0438	0.387713	0.0145391		29.5955	0.394511	0.0204383
														33.1126	0.360022	0.00542995		29.6101	0.397129	0.0156934		34.0858	0.38952	0.0136425		29.6101	0.394723	0.0222569
														33.1325	0.359882	0.00370944		29.6247	0.396861	0.0156567		34.0878	0.387756	0.0122231		29.6247	0.394648	0.0216381
														33.1523	0.357902	0.00415712		29.6392	0.396564	0.0167078		34.1285	0.388692	0.0131932		29.6392	0.394523	0.0204432
														33.1722	0.360206	0.00301413		29.6538	0.396835	0.0155782		34.1307	0.38913	0.0142381		29.6538	0.394414	0.0196252
														33.1921	0.359559	0.00409445		29.6683	0.397	0.0143128		34.1738	0.388569	0.0137876		29.6683	0.39455	0.0208273
														33.2119	0.36047	0.00339807		29.6829	0.397221	0.0150532		34.1759	0.387773	0.0147517		29.6829	0.396022	0.0220669
														33.2318	0.36166	0.00381293		29.6975	0.396239	0.0151536		34.2156	0.390234	0.0122567		29.6975	0.396422	0.0225264
														33.2517	0.362055	0.00373639		29.712	0.396684	0.0147148		34.2177	0.38876	0.0150472		29.712	0.395149	0.0209938
														33.2715	0.358967	0.00487658		29.7266	0.397044	0.0160531		34.2608	0.388999	0.0150723		29.7266	0.395298	0.0218477
														33.2914	0.3597	0.00352292		29.7411	0.396839	0.0158233		34.2628	0.389205	0.0126252		29.7411	0.395322	0.0223367
														33.3113	0.359008	0.00446983		29.7557	0.396362	0.01606		34.3033	0.388637	0.0132005		29.7557	0.395796	0.0215338
														33.3311	0.36018	0.0031221		29.7703	0.396226	0.0163668		34.3054	0.387767	0.0153022		29.7703	0.39615	0.0208503
														33.351	0.359417	0.00438065		29.7848	0.396748	0.0150398		34.3478	0.387648	0.012572		29.7848	0.395629	0.0210526
														33.3709	0.359879	0.00321596		29.7994	0.396907	0.0154896		34.3499	0.389031	0.0129251		29.7994	0.395479	0.0210655
														33.3907	0.361892	0.00308476		29.8139	0.396422	0.016112		34.3917	0.388197	0.013472		29.8139	0.395252	0.0213913
														33.4106	0.361587	0.0035132		29.8285	0.396448	0.0155036		34.3938	0.388208	0.0144829		29.8285	0.395468	0.0206482
														33.4305	0.362205	0.00206112		29.8431	0.396429	0.0168417		34.4361	0.389906	0.0135178		29.8431	0.395358	0.020502
														33.4503	0.361912	0.000903903		29.8576	0.396399	0.0169176		34.4381	0.389483	0.0125556		29.8576	0.395544	0.0221808
														33.4702	0.361954	0.00164418		29.8722	0.396645	0.0168073		34.4784	0.389114	0.0139724		29.8722	0.39578	0.0231195
														33.4901	0.36153	0.00148138		29.8867	0.39604	0.0169211		34.4805	0.388179	0.0135684		29.8867	0.395438	0.0216896
														33.5099	0.360423	0.00322855		29.9013	0.397605	0.0154089		34.5226	0.388864	0.0119502		29.9013	0.394954	0.0216964
														33.5298	0.360562	0.00294733		29.9159	0.396451	0.0156678		34.5248	0.38778	0.0144424		29.9159	0.395044	0.0218381
														33.5497	0.361834	0.00185957		29.9304	0.39697	0.016143		34.5673	0.38838	0.0157613		29.9304	0.395322	0.0205125
														33.5695	0.362257	0.00277024		29.945	0.397272	0.0164653		34.5695	0.389664	0.0115161		29.945	0.395147	0.0211784
														33.5894	0.360858	0.00463251		29.9596	0.397878	0.0161818		34.609	0.389934	0.011772		29.9596	0.396107	0.0216625
														33.6093	0.360679	0.00353093		29.9741	0.397885	0.0157894		34.6112	0.3905	0.0151578		29.9741	0.395852	0.0210515
														33.6291	0.36027	0.00239213		29.9887	0.396801	0.015942		34.6537	0.389277	0.0141863		29.9887	0.395823	0.0206727
														33.649	0.36038	0.00261425		30.0032	0.396697	0.015926		34.6561	0.389147	0.0140348		30.0032	0.396437	0.0215005
														33.6689	0.361108	0.0027554		30.0178	0.397254	0.0163984		34.6983	0.389964	0.0125658		30.0178	0.395774	0.0210222
														33.6887	0.361376	0.00244443		30.0324	0.397802	0.015551		34.7003	0.388388	0.013578		30.0324	0.395095	0.0210106
														33.7086	0.360516	0.0025612		30.0469	0.396473	0.0158851		34.7421	0.390987	0.0136384		30.0469	0.395783	0.021465
														33.7285	0.361047	0.00269254		30.0615	0.396765	0.015629		34.7442	0.390747	0.0155236		30.0615	0.39543	0.0222368
														33.7483	0.362128	0.00258674		30.076	0.396855	0.0155364		34.7868	0.390407	0.0135219		30.076	0.395229	0.0225032
														33.7682	0.361526	0.00493937		30.0906	0.396953	0.0155413		34.7887	0.388611	0.0138478		30.0906	0.395996	0.0219438
														33.7881	0.360808	0.0029883		30.1052	0.397081	0.0164054		34.8287	0.389462	0.0118221		30.1052	0.39676	0.0225735
														33.8079	0.362778	0.00290411		30.1197	0.397052	0.0166531		34.8308	0.389466	0.0134281		30.1197	0.396962	0.0230835
														33.8278	0.362229	0.00391027		30.1343	0.396946	0.0157704		34.8728	0.389034	0.0138101		30.1343	0.396496	0.0230169
														33.8477	0.361541	0.00407164		30.1488	0.397397	0.0158536		34.8749	0.390178	0.014385		30.1488	0.395775	0.0224125
														33.8675	0.361773	0.00450013		30.1634	0.397311	0.0159708		34.9151	0.390165	0.0137671		30.1634	0.39569	0.0219058
														33.8874	0.361352	0.00221734		30.178	0.396754	0.0161436		34.9172	0.388615	0.0140584		30.178	0.395717	0.0211039
														33.9073	0.362078	0.0025098		30.1925	0.396875	0.0160606		34.9601	0.389675	0.0128863		30.1925	0.395662	0.0206551
														33.9272	0.362208	0.00274869		30.2071	0.397272	0.0162496		34.9623	0.389429	0.0125845		30.2071	0.396073	0.0201309
														33.947	0.361202	0.00391314		30.2216	0.397187	0.0161905		35.005	0.388825	0.0138909		30.2216	0.396284	0.0195451
														33.9669	0.361187	0.00274777		30.2362	0.3976	0.0164328		35.007	0.389236	0.0147382		30.2362	0.396668	0.0198807
														33.9868	0.360934	0.0013359		30.2508	0.397148	0.0178232		35.0478	0.389896	0.0128256		30.2508	0.395949	0.0211005
														34.0066	0.361595	0.00285066		30.2653	0.39673	0.0164811		35.05	0.389425	0.0134282		30.2653	0.395275	0.0217507
														34.0265	0.360005	0.00271032		30.2799	0.397671	0.0165192		35.0929	0.390172	0.0118773		30.2799	0.396351	0.0211015
														34.0464	0.359969	0.00313452		30.2945	0.398109	0.0164117		35.0951	0.388649	0.013601		30.2945	0.397113	0.0214567
														34.0662	0.360297	0.0041093		30.309	0.397834	0.0151115		35.1367	0.389186	0.0132404		30.309	0.396566	0.0225378
														34.0861	0.361165	0.00402816		30.3236	0.397075	0.0158009		35.1389	0.390457	0.015689		30.3236	0.397698	0.0224314
														34.106	0.361943	0.0062614		30.3381	0.397819	0.0165121		35.1823	0.388322	0.0150162		30.3381	0.398023	0.0220171
														34.1258	0.36201	0.00580204		30.3527	0.397733	0.0160492		35.1844	0.389561	0.0128424		30.3527	0.397443	0.022739
														34.1457	0.361309	0.00437805		30.3673	0.397222	0.0162718		35.2247	0.391063	0.0118764		30.3673	0.397077	0.0229358
														34.1656	0.362081	0.00350865		30.3818	0.397373	0.0163582		35.2266	0.391365	0.0138707		30.3818	0.39653	0.021698
														34.1854	0.362066	0.00349712		30.3964	0.397157	0.0164609		35.2679	0.389535	0.0150775		30.3964	0.396247	0.0213756
														34.2053	0.362543	0.00402108		30.4109	0.397417	0.0165035		35.2701	0.39089	0.0123165		30.4109	0.396209	0.0208126
														34.2252	0.364471	0.00416004		30.4255	0.397793	0.0157876		35.3124	0.389846	0.0146496		30.4255	0.39672	0.0219219
														34.245	0.36384	0.00318593		30.4401	0.397562	0.0157788		35.3145	0.390608	0.0159767		30.4401	0.396936	0.0220306
														34.2649	0.362898	0.00215538		30.4546	0.398371	0.0161539		35.356	0.390203	0.0135626		30.4546	0.396774	0.0213113
														34.2848	0.362124	0.0030871		30.4692	0.398093	0.0167151		35.3582	0.392566	0.0148965		30.4692	0.39663	0.0200649
														34.3046	0.364201	0.00359183		30.4837	0.397229	0.0164586		35.3994	0.391304	0.014316		30.4837	0.396289	0.020312
														34.3245	0.362327	0.00370477		30.4983	0.397447	0.0149531		35.4016	0.389353	0.0148436		30.4983	0.39622	0.0209635
														34.3444	0.363188	0.00366636		30.5129	0.397665	0.0149021		35.4431	0.390725	0.0136865		30.5129	0.397257	0.0215491
														34.3642	0.361974	0.00254782		30.5274	0.397927	0.0163473		35.4452	0.391144	0.0143422		30.5274	0.39782	0.0217035
														34.3841	0.363064	0.00413757		30.542	0.397983	0.0163675		35.4872	0.390257	0.0135508		30.542	0.397678	0.0209469
														34.404	0.362805	0.00343366		30.5565	0.397832	0.0153099		35.4895	0.391035	0.0134649		30.5565	0.396946	0.021473
														34.4238	0.362682	0.00388138		30.5711	0.397851	0.0159672		35.5329	0.391843	0.014019		30.5711	0.397445	0.0215758
														34.4437	0.361919	0.00280886		30.5857	0.398636	0.0155865		35.5351	0.39001	0.0124437		30.5857	0.397162	0.021171
														34.4636	0.362081	0.00317299		30.6002	0.397927	0.0162245		35.5766	0.390018	0.0140699		30.6002	0.395625	0.0218632
														34.4834	0.362201	0.00269416		30.6148	0.398403	0.0157279		35.5785	0.391612	0.013397		30.6148	0.396441	0.0219345
														34.5033	0.36341	0.00297566		30.6293	0.398406	0.0153351		35.6191	0.390713	0.0158304		30.6293	0.39773	0.0218483
														34.5232	0.363677	0.00375625		30.6439	0.397715	0.0152047		35.6212	0.389916	0.0130481		30.6439	0.397045	0.0215662
														34.543	0.36361	0.00380545		30.6585	0.397401	0.0159831		35.662	0.391152	0.0133731		30.6585	0.396728	0.02089
														34.5629	0.363852	0.00244075		30.673	0.398013	0.0164149		35.6642	0.391498	0.0134312		30.673	0.396787	0.0209679
														34.5828	0.363243	0.00242189		30.6876	0.398294	0.0163327		35.7052	0.39176	0.0143513		30.6876	0.396225	0.021129
														34.6026	0.362919	0.00275167		30.7022	0.39813	0.015646		35.7073	0.390465	0.01599		30.7022	0.395847	0.0209981
														34.6225	0.363202	0.00289462		30.7167	0.398344	0.015507		35.7493	0.39163	0.0143409		30.7167	0.397138	0.020956
														34.6424	0.36327	0.00361094		30.7313	0.398342	0.015989		35.7514	0.390057	0.013219		30.7313	0.398253	0.0215037
														34.6623	0.362179	0.00190928		30.7458	0.398091	0.015852		35.7945	0.391286	0.0133695		30.7458	0.397711	0.0214493
														34.6821	0.363339	0.00218275		30.7604	0.398168	0.0160855		35.7966	0.391568	0.0146423		30.7604	0.397981	0.020664
														34.702	0.36309	0.00174476		30.775	0.398449	0.0161235		35.8374	0.391511	0.0147045		30.775	0.396212	0.020464
														34.7219	0.362343	0.0033291		30.7895	0.398865	0.0161687		35.8395	0.393104	0.0131103		30.7895	0.39621	0.0217469
														34.7417	0.362266	0.00271801		30.8041	0.398927	0.0170202		35.881	0.391466	0.0141304		30.8041	0.397785	0.0218339
														34.7616	0.36257	0.00182091		30.8186	0.399582	0.0159185		35.8831	0.391624	0.0143417		30.8186	0.397655	0.0203183
														34.7815	0.361615	0.0037311		30.8332	0.399318	0.014796		35.9251	0.390759	0.0157386		30.8332	0.397099	0.0210065
														34.8013	0.362464	0.00429809		30.8478	0.398752	0.0154089		35.9271	0.390349	0.0144127		30.8478	0.396818	0.0218287
														34.8212	0.363159	0.00383716		30.8623	0.398996	0.0157311		35.9674	0.392969	0.0145233		30.8623	0.396582	0.0216258
														34.8411	0.362765	0.00461651		30.8769	0.398235	0.0164549		35.9697	0.391636	0.0154138		30.8769	0.396734	0.0213758
														34.8609	0.362482	0.00332936		30.8914	0.39803	0.0162211		36.0109	0.391226	0.0128345		30.8914	0.397812	0.0203977
														34.8808	0.363719	0.00460505		30.906	0.398821	0.0155466		36.0131	0.391404	0.0139677		30.906	0.398513	0.0204346
														34.9007	0.362877	0.00379705		30.9206	0.398151	0.0159744		36.0568	0.391742	0.0135229		30.9206	0.397822	0.0222828
														34.9205	0.363028	0.00378046		30.9351	0.398225	0.0163985		36.0588	0.389392	0.0139843		30.9351	0.396896	0.0226544
														34.9404	0.363138	0.00593803		30.9497	0.398509	0.0162582		36.0998	0.391203	0.0151138		30.9497	0.396314	0.0218194
														34.9603	0.363436	0.00544295		30.9642	0.398599	0.0153027		36.1018	0.392244	0.0151021		30.9642	0.39701	0.0219803
														34.9801	0.363487	0.00403171		30.9788	0.398927	0.0160703		36.1442	0.392766	0.0136872		30.9788	0.398309	0.0221951
														35	0.364955	0.00256516		30.9934	0.397909	0.0164212		36.1461	0.391308	0.0142623		30.9934	0.399178	0.0218614
														35.0199	0.365824	0.00236586		31.0079	0.398141	0.0155004		36.1874	0.391232	0.0143604		31.0079	0.398564	0.0213835
														35.0397	0.3629	0.00262689		31.0225	0.398819	0.0167391		36.1896	0.392024	0.0162105		31.0225	0.397509	0.0221554
														35.0596	0.364515	0.00331632		31.037	0.398656	0.0175683		36.2316	0.391092	0.0144054		31.037	0.397668	0.0222535
														35.0795	0.363564	0.00365752		31.0516	0.398233	0.0171524		36.2338	0.391513	0.0141049		31.0516	0.396666	0.0212332
														35.0993	0.362331	0.00323529		31.0662	0.39821	0.0176169		36.2735	0.391915	0.0143438		31.0662	0.396348	0.0215112
														35.1192	0.363745	0.00350784		31.0807	0.3988	0.0165082		36.2758	0.391275	0.0140193		31.0807	0.39651	0.0215203
														35.1391	0.364829	0.00287786		31.0953	0.398526	0.0171953		36.3201	0.390868	0.0116466		31.0953	0.397281	0.0216603
														35.1589	0.364821	0.00402571		31.1099	0.398869	0.0163181		36.3219	0.389264	0.0150338		31.1099	0.397953	0.0213838
														35.1788	0.36359	0.00294071		31.1244	0.398943	0.0157896		36.3623	0.39091	0.0159439		31.1244	0.397776	0.020777
														35.1987	0.365299	0.00315846		31.139	0.399149	0.0161829		36.3646	0.392803	0.0139701		31.139	0.398637	0.0211889
														35.2185	0.36504	0.00340385		31.1535	0.398882	0.0162316		36.4059	0.393806	0.0146366		31.1535	0.398757	0.0212521
														35.2384	0.363439	0.00522094		31.1681	0.399216	0.0160144		36.408	0.392713	0.013477		31.1681	0.397987	0.0218274
														35.2583	0.363281	0.00484829		31.1827	0.399897	0.0160005		36.4508	0.392347	0.0152572		31.1827	0.39709	0.0219134
														35.2781	0.362769	0.002729		31.1972	0.39868	0.016626		36.4531	0.393458	0.0137627		31.1972	0.397644	0.0212942
														35.298	0.364199	0.00454171		31.2118	0.39828	0.0162417		36.494	0.390773	0.0143968		31.2118	0.398152	0.02153
														35.3179	0.363779	0.00318052		31.2263	0.398131	0.0160964		36.496	0.391543	0.015072		31.2263	0.397721	0.0224138
														35.3377	0.363974	0.00227339		31.2409	0.398671	0.0171001		36.5364	0.391959	0.0148948		31.2409	0.397458	0.0225842
														35.3576	0.363993	0.00372104		31.2555	0.399282	0.0170298		36.5384	0.393517	0.0146312		31.2555	0.398052	0.0226125
														35.3775	0.364102	0.00311175		31.27	0.39906	0.0157253		36.5822	0.392371	0.0133996		31.27	0.398963	0.0226125
														35.3974	0.364307	0.00268872		31.2846	0.39894	0.0158021		36.5841	0.392302	0.0131486		31.2846	0.398099	0.0209734
														35.4172	0.364878	0.00324974		31.2991	0.398599	0.0156385		36.6245	0.392937	0.012085		31.2991	0.39816	0.0204308
														35.4371	0.363439	0.00260148		31.3137	0.398639	0.0163553		36.6269	0.391734	0.0137609		31.3137	0.397789	0.0211643
														35.457	0.365063	0.00302066		31.3283	0.39949	0.0175321		36.6675	0.391008	0.0144695		31.3283	0.398076	0.0216499
														35.4768	0.364791	0.00334353		31.3428	0.400781	0.0164775		36.6695	0.391216	0.0145556		31.3428	0.399152	0.0220561
														35.4967	0.364491	0.00214218		31.3574	0.399522	0.0167304		36.7111	0.393432	0.0141112		31.3574	0.397982	0.0227154
														35.5166	0.36316	0.00387016		31.3719	0.39915	0.015491		36.7133	0.393671	0.0153791		31.3719	0.397258	0.0223653
														35.5364	0.362955	0.00467965		31.3865	0.399496	0.0149174		36.7561	0.393617	0.0136805		31.3865	0.398281	0.0225703
														35.5563	0.364201	0.00196526		31.4011	0.399253	0.0156728		36.7584	0.393459	0.0152904		31.4011	0.39859	0.0220142
														35.5762	0.363578	0.00220527		31.4156	0.399159	0.0161505		36.7983	0.391178	0.0136789		31.4156	0.398263	0.0223376
														35.596	0.3641	0.00344734		31.4302	0.398931	0.0157748		36.8003	0.392118	0.015908		31.4302	0.398982	0.0233333
														35.6159	0.365251	0.00251152		31.4448	0.398434	0.0155552		36.8444	0.393262	0.0156847		31.4448	0.398887	0.0223773
														35.6358	0.36389	0.0054172		31.4593	0.399009	0.0152549		36.8464	0.391305	0.0138212		31.4593	0.399285	0.0210837
														35.6556	0.364305	0.00523487		31.4739	0.398611	0.0157129		36.8869	0.393763	0.013442		31.4739	0.39899	0.0207297
														35.6755	0.363451	0.00295396		31.4884	0.398437	0.0164574		36.8891	0.393372	0.0154492		31.4884	0.398537	0.0221024
														35.6954	0.363734	0.00408011		31.503	0.398311	0.0161534		36.9306	0.393101	0.0149935		31.503	0.399073	0.0219109
														35.7152	0.3658	0.00440505		31.5176	0.398748	0.0149194		36.9328	0.39289	0.0144676		31.5176	0.399125	0.0213761
														35.7351	0.363847	0.00470001		31.5321	0.399015	0.0155656		36.9752	0.39465	0.0159206		31.5321	0.397722	0.0217204
														35.755	0.36484	0.00393423		31.5467	0.398894	0.0167561		36.9774	0.394909	0.0146027		31.5467	0.399064	0.0212874
														35.7748	0.36463	0.00418843		31.5612	0.398832	0.0165128		37.0183	0.393368	0.0148272		31.5612	0.399328	0.0207097
														35.7947	0.363706	0.00325039		31.5758	0.399027	0.0156856		37.0206	0.392943	0.0153156		31.5758	0.398972	0.0209534
														35.8146	0.363037	0.00317061		31.5904	0.399158	0.0165054		37.0623	0.393907	0.0158443		31.5904	0.399776	0.0216991
														35.8344	0.365019	0.00184281		31.6049	0.399444	0.0162974		37.0643	0.393007	0.0133513		31.6049	0.399087	0.0218802
														35.8543	0.365197	0.00327668		31.6195	0.398932	0.0156236		37.1069	0.393509	0.0140261		31.6195	0.400633	0.0228117
														35.8742	0.365613	0.00220478		31.634	0.399701	0.0158169		37.1089	0.393164	0.0144243		31.634	0.400221	0.0218247
														35.894	0.364895	0.00175805		31.6486	0.399526	0.0165008		37.149	0.391496	0.0157473		31.6486	0.39972	0.0202565
														35.9139	0.364629	0.00497941		31.6632	0.400118	0.0172356		37.1513	0.394214	0.0134625		31.6632	0.39887	0.0217683
														35.9338	0.365692	0.00474193		31.6777	0.400056	0.0168467		37.1946	0.395129	0.0142324		31.6777	0.398341	0.0216769
														35.9536	0.365216	0.00390813		31.6923	0.399671	0.0161913		37.1968	0.394031	0.0141274		31.6923	0.399023	0.0215046
														35.9735	0.36556	0.00378509		31.7068	0.399185	0.0165884		37.2372	0.395956	0.0142266		31.7068	0.399872	0.0222795
														35.9934	0.364863	0.00358321		31.7214	0.399658	0.0146498		37.2393	0.39302	0.0132991		31.7214	0.399761	0.022289
														36.0132	0.366125	0.00389523		31.736	0.399734	0.0135794		37.2809	0.393215	0.0145112		31.736	0.39965	0.0228717
														36.0331	0.36484	0.00361326		31.7505	0.400149	0.015244		37.2831	0.393771	0.0134725		31.7505	0.399882	0.0228327
														36.053	0.364968	0.00376001		31.7651	0.400856	0.0163501		37.3238	0.393124	0.0145625		31.7651	0.398977	0.0226801
														36.0728	0.363867	0.00409067		31.7796	0.400253	0.0151335		37.3259	0.394277	0.0153954		31.7796	0.399178	0.0223293
														36.0927	0.364259	0.00348684		31.7942	0.400069	0.0146149		37.3701	0.392965	0.0125933		31.7942	0.398444	0.0222823
														36.1126	0.364894	0.00546242		31.8088	0.399269	0.0158128		37.3721	0.394178	0.0143608		31.8088	0.398769	0.0210152
														36.1325	0.364226	0.00420273		31.8233	0.399125	0.0158205		37.4145	0.395754	0.0138635		31.8233	0.399331	0.021193
														36.1523	0.366218	0.00158561		31.8379	0.399597	0.0163254		37.4166	0.394501	0.0129127		31.8379	0.398712	0.0224497
														36.1722	0.365348	0.00225182		31.8525	0.400445	0.0156319		37.4577	0.394652	0.0131412		31.8525	0.398787	0.0226212
														36.1921	0.364166	0.000938363		31.867	0.399705	0.0157922		37.4597	0.393869	0.0142525		31.867	0.398878	0.0218385
														36.2119	0.365406	0.00135347		31.8816	0.3988	0.0150249		37.5003	0.394612	0.0154022		31.8816	0.399529	0.0217172
														36.2318	0.366146	0.00311791		31.8961	0.398959	0.0154547		37.5025	0.396378	0.0153576		31.8961	0.399814	0.0219317
														36.2517	0.365417	0.00405575		31.9107	0.399549	0.0157508		37.5441	0.392222	0.0131738		31.9107	0.398994	0.0223511
														36.2715	0.363651	0.00451217		31.9253	0.400331	0.0159177		37.5462	0.39292	0.0131257		31.9253	0.398635	0.023136
														36.2914	0.366087	0.00381394		31.9398	0.400295	0.0152538		37.587	0.394679	0.0127473		31.9398	0.398275	0.0231997
														36.3113	0.364861	0.00570904		31.9544	0.400428	0.0158137		37.5891	0.393889	0.0144757		31.9544	0.39886	0.0225333
														36.3311	0.364308	0.00427145		31.9689	0.400041	0.0150927		37.6315	0.392759	0.0134313		31.9689	0.398516	0.021559
														36.351	0.36623	0.00334779		31.9835	0.399374	0.0158515		37.6339	0.394292	0.0139389		31.9835	0.3985	0.0207371
														36.3709	0.366234	0.00288569		31.9981	0.400162	0.0165806		37.6745	0.394211	0.0149712		31.9981	0.399176	0.0235609
														36.3907	0.365434	0.00528694		32.0126	0.400425	0.0165644		37.6766	0.395135	0.013009		32.0126	0.399712	0.0234266
														36.4106	0.366398	0.00553614		32.0272	0.399648	0.0147119		37.719	0.394539	0.0140851		32.0272	0.400192	0.0237276
														36.4305	0.365244	0.00523631		32.0417	0.398785	0.0165698		37.7212	0.395789	0.0139397		32.0417	0.399026	0.0243467
														36.4503	0.364842	0.0047253		32.0563	0.398975	0.0172765		37.7632	0.394358	0.0130133		32.0563	0.399252	0.0225322
														36.4702	0.366586	0.00513635		32.0709	0.400768	0.0158697		37.765	0.396172	0.0131086		32.0709	0.39918	0.0230417
														36.4901	0.36677	0.0046269		32.0854	0.401035	0.0168407		37.8049	0.394015	0.0140545		32.0854	0.399404	0.0227361
														36.5099	0.364124	0.00478553		32.1	0.399313	0.0155342		37.8071	0.395925	0.0148565		32.1	0.399287	0.0240259
														36.5298	0.364491	0.00442581		32.1145	0.400101	0.0163517		37.8492	0.395911	0.0163544		32.1145	0.399309	0.0214147
														36.5497	0.366025	0.0033674		32.1291	0.399201	0.0157835		37.8514	0.393887	0.0143335		32.1291	0.399035	0.0217121
														36.5695	0.366978	0.00346282		32.1437	0.40029	0.0165055		37.8956	0.393721	0.0160195		32.1437	0.399095	0.0220578
														36.5894	0.365417	0.00378899		32.1582	0.398946	0.0162071		37.8976	0.39527	0.0151587		32.1582	0.399257	0.0224074
														36.6093	0.366847	0.00510169		32.1728	0.400512	0.016113		37.9382	0.394953	0.015904		32.1728	0.398014	0.0217399
														36.6291	0.365405	0.00455487		32.1873	0.400035	0.0154581		37.9404	0.394655	0.0157083		32.1873	0.399386	0.0225369
														36.649	0.365804	0.00449108		32.2019	0.400735	0.017104		37.9828	0.395591	0.0146356		32.2019	0.400316	0.0231176
														36.6689	0.364844	0.00400655		32.2165	0.398335	0.0155515		37.9848	0.395141	0.0147879		32.2165	0.400022	0.024231
														36.6887	0.365967	0.002793		32.231	0.399429	0.0150046		38.0261	0.396107	0.0157694		32.231	0.400685	0.0200987
														36.7086	0.367106	0.00310773		32.2456	0.40004	0.0159658		38.0286	0.39423	0.0156359		32.2456	0.399854	0.0232189
														36.7285	0.366525	0.00325659		32.2602	0.401248	0.0157149		38.0712	0.393602	0.0141129		32.2602	0.399095	0.0214189
														36.7483	0.366275	0.00549313		32.2747	0.40028	0.0160303		38.0732	0.396509	0.0137964		32.2747	0.399773	0.0218019
														36.7682	0.367257	0.00347379		32.2893	0.400121	0.0164291		38.1139	0.392665	0.0145023		32.2893	0.399408	0.0223314
														36.7881	0.365431	0.00371294		32.3038	0.400035	0.0161979		38.116	0.395061	0.0150428		32.3038	0.39868	0.0216043
														36.8079	0.367779	0.00338773		32.3184	0.399931	0.0153785		38.1562	0.395008	0.0145435		32.3184	0.399867	0.0221053
														36.8278	0.365872	0.00601927		32.333	0.400176	0.0150216		38.1584	0.395949	0.0149735		32.333	0.399545	0.0222887
														36.8477	0.36461	0.00512069		32.3475	0.400053	0.0156948		38.2002	0.396067	0.0138756		32.3475	0.398657	0.0219542
														36.8675	0.364181	0.00392775		32.3621	0.399511	0.0151087		38.2022	0.395054	0.0139007		32.3621	0.400257	0.0199006
														36.8874	0.365966	0.00360981		32.3766	0.399706	0.0152928		38.2456	0.395534	0.0147229		32.3766	0.399124	0.0227036
														36.9073	0.364003	0.00305919		32.3912	0.40036	0.0162274		38.2478	0.394824	0.0139693		32.3912	0.399813	0.0221133
														36.9272	0.366282	0.00331217		32.4058	0.400224	0.0166111		38.2889	0.393999	0.0157519		32.4058	0.401064	0.0223193
														36.947	0.367768	0.00340015		32.4203	0.400957	0.0164843		38.291	0.395242	0.0141925		32.4203	0.400493	0.0232336
														36.9669	0.366989	0.00354218		32.4349	0.400888	0.0169685		38.3319	0.394999	0.0143044		32.4349	0.399869	0.0228222
														36.9868	0.36649	0.00223858		32.4494	0.39991	0.0170031		38.3339	0.396192	0.0156954		32.4494	0.401383	0.0237851
														37.0066	0.367239	0.00255657		32.464	0.399545	0.0164805		38.3745	0.395332	0.0140637		32.464	0.399078	0.0216711
														37.0265	0.368479	0.00495733		32.4786	0.400137	0.015683		38.3767	0.395451	0.0147281		32.4786	0.400343	0.0229662
														37.0464	0.368293	0.00387208		32.4931	0.400392	0.0155835		38.42	0.393953	0.0148264		32.4931	0.398596	0.0220983
														37.0662	0.364918	0.00256939		32.5077	0.400507	0.015566		38.4222	0.395939	0.0133577		32.5077	0.399998	0.0227255
														37.0861	0.367058	0.00187724		32.5222	0.400693	0.0161647		38.4623	0.395463	0.0152837		32.5222	0.400837	0.0224339
														37.106	0.368237	0.00250299		32.5368	0.401318	0.0165316		38.4645	0.395133	0.0141789		32.5368	0.401575	0.0218236
														37.1258	0.367367	0.00375307		32.5514	0.399914	0.0155184		38.5088	0.395256	0.0141401		32.5514	0.400929	0.0229014
														37.1457	0.365779	0.00318474		32.5659	0.399682	0.0156273		38.5109	0.39461	0.0161944		32.5659	0.400132	0.0208982
														37.1656	0.366261	0.00224107		32.5805	0.400385	0.0168293		38.5522	0.396891	0.0141873		32.5805	0.400203	0.022597
														37.1854	0.367739	0.00181424		32.595	0.401108	0.0161728		38.5542	0.39612	0.0147764		32.595	0.400956	0.0224241
														37.2053	0.367027	0.00339981		32.6096	0.400532	0.0169049		38.5963	0.395958	0.0165907		32.6096	0.401165	0.0222715
														37.2252	0.366984	0.00429407		32.6242	0.400452	0.0157653		38.5986	0.394682	0.0152142		32.6242	0.398987	0.0205363
														37.245	0.368029	0.00417078		32.6387	0.40049	0.0154		38.6395	0.395389	0.0148804		32.6387	0.4008	0.0222822
														37.2649	0.366203	0.00228004		32.6533	0.400512	0.01637		38.6416	0.396624	0.0145916		32.6533	0.399918	0.0218239
														37.2848	0.365947	0.00210388		32.6679	0.401761	0.0174297		38.6856	0.396685	0.0144178		32.6679	0.400235	0.0233716
														37.3046	0.365293	0.00350512		32.6824	0.400376	0.0161413		38.6876	0.396205	0.0155237		32.6824	0.400499	0.0227374
														37.3245	0.365591	0.00342273		32.697	0.401029	0.0176073		38.7286	0.397165	0.0129634		32.697	0.401887	0.0211087
														37.3444	0.368148	0.00231708		32.7115	0.40174	0.0158422		38.7307	0.395698	0.0165315		32.7115	0.400954	0.0214585
														37.3642	0.368601	0.00213613		32.7261	0.401419	0.0153708		38.7699	0.396249	0.0122998		32.7261	0.400729	0.0227445
														37.3841	0.368572	0.0020885		32.7407	0.401052	0.0174222		38.772	0.396383	0.0149545		32.7407	0.401506	0.0225383
														37.404	0.366581	0.00508153		32.7552	0.401695	0.0159157		38.8144	0.397623	0.0145477		32.7552	0.39919	0.021601
														37.4238	0.366433	0.0070975		32.7698	0.401968	0.0148806		38.8165	0.394229	0.0146405		32.7698	0.399859	0.0218664
														37.4437	0.365895	0.00498675		32.7843	0.400927	0.0166517		38.8594	0.395748	0.0164619		32.7843	0.400349	0.0234442
														37.4636	0.366421	0.00420088		32.7989	0.400852	0.0160792		38.8615	0.399221	0.0147208		32.7989	0.401246	0.0233519
														37.4834	0.367314	0.00404814		32.8135	0.401686	0.0154662		38.9021	0.398034	0.0139411		32.8135	0.400263	0.022786
														37.5033	0.366297	0.00286317		32.828	0.400038	0.0161196		38.9042	0.397043	0.0127837		32.828	0.400899	0.0226712
														37.5232	0.366506	0.00379369		32.8426	0.399849	0.0159772		38.947	0.396681	0.0139147		32.8426	0.400508	0.0210613
														37.543	0.366976	0.00474882		32.8571	0.399212	0.0160252		38.9494	0.394749	0.0139183		32.8571	0.400564	0.0212944
														37.5629	0.367108	0.00368034		32.8717	0.399789	0.0170175		38.9906	0.395272	0.0134617		32.8717	0.401805	0.0214142
														37.5828	0.367946	0.00324031		32.8863	0.400655	0.016356		38.9927	0.395777	0.0155558		32.8863	0.401049	0.0228567
														37.6026	0.368299	0.00150137		32.9008	0.400268	0.0158866		39.0333	0.395466	0.0159195		32.9008	0.401176	0.0221729
														37.6225	0.367376	0.00079534		32.9154	0.401257	0.0156245		39.0355	0.396445	0.0153362		32.9154	0.400907	0.0231591
														37.6424	0.367044	0.00297534		32.9299	0.401577	0.0154748		39.0787	0.396541	0.0156358		32.9299	0.400543	0.0218574
														37.6623	0.367902	0.00165539		32.9445	0.400811	0.0163701		39.0808	0.397288	0.0149049		32.9445	0.400999	0.0230599
														37.6821	0.368281	0.00503387		32.9591	0.401132	0.0175963		39.1217	0.397226	0.0141777		32.9591	0.401792	0.0221281
														37.702	0.36868	0.00635374		32.9736	0.40081	0.0162671		39.1239	0.396771	0.0148949		32.9736	0.400705	0.0233474
														37.7219	0.367095	0.0031343		32.9882	0.401714	0.0168174		39.1646	0.396788	0.0136931		32.9882	0.401119	0.0213627
														37.7417	0.365928	0.00279345		33.0028	0.400836	0.015083		39.1668	0.39746	0.0147922		33.0028	0.401694	0.023309
														37.7616	0.36791	0.00494477		33.0173	0.401021	0.0149601		39.2104	0.397363	0.0147309		33.0173	0.400638	0.0212758
														37.7815	0.367388	0.00681632		33.0319	0.401127	0.0170141		39.2127	0.399011	0.0151162		33.0319	0.400595	0.0212854
														37.8013	0.367287	0.00718875		33.0464	0.400471	0.0155989		39.2534	0.396193	0.0138262		33.0464	0.401272	0.0221139
														37.8212	0.368386	0.00752607		33.061	0.400349	0.0155038		39.2554	0.396574	0.0162913		33.061	0.401288	0.0220022
														37.8411	0.367183	0.00125551		33.0756	0.400502	0.0157463		39.2952	0.398438	0.0153909		33.0756	0.401887	0.0237317
														37.8609	0.366819	0.00168863		33.0901	0.401385	0.0149422		39.2974	0.398482	0.0145814		33.0901	0.402087	0.0227317
														37.8808	0.366733	0.00565629		33.1047	0.400955	0.0152976		39.3396	0.396803	0.017306		33.1047	0.402445	0.0206219
														37.9007	0.365482	0.00421915		33.1192	0.400721	0.0180599		39.3418	0.39737	0.0154512		33.1192	0.400948	0.0235596
														37.9205	0.367195	0.00426674		33.1338	0.40113	0.0171458		39.3844	0.396551	0.0157984		33.1338	0.401904	0.0221511
														37.9404	0.367022	0.00496312		33.1484	0.401546	0.0169599		39.3869	0.396208	0.0160605		33.1484	0.401729	0.0203333
														37.9603	0.368224	0.00257887		33.1629	0.400665	0.0162549		39.4275	0.399597	0.0171584		33.1629	0.401393	0.0205825
														37.9801	0.366169	0.00363695		33.1775	0.401205	0.0175304		39.4296	0.397986	0.0141119		33.1775	0.403167	0.0238091
														38	0.367713	0.00255436		33.192	0.401795	0.0165629		39.4714	0.397947	0.0145797		33.192	0.402247	0.0217806
														38.0199	0.367635	0.00482958		33.2066	0.401706	0.0164873		39.4736	0.399164	0.0152013		33.2066	0.402919	0.0223526
														38.0397	0.368107	0.00370705		33.2212	0.401089	0.0157788		39.5168	0.396162	0.0142027		33.2212	0.401507	0.0231477
														38.0596	0.367812	0.00440954		33.2357	0.40098	0.0169926		39.5189	0.398546	0.0143828		33.2357	0.401356	0.0225468
														38.0795	0.369826	0.00460143		33.2503	0.400652	0.0171611		39.5593	0.399883	0.0141559		33.2503	0.401874	0.0230144
														38.0993	0.369896	0.00430538		33.2648	0.401287	0.0161182		39.5614	0.39694	0.0120331		33.2648	0.402887	0.0232321
														38.1192	0.368137	0.0027225		33.2794	0.400556	0.0160125		39.6037	0.397392	0.012438		33.2794	0.401002	0.0211979
														38.1391	0.368386	0.00332747		33.294	0.402862	0.0177991		39.606	0.398019	0.0159232		33.294	0.401518	0.022648
														38.1589	0.367129	0.0037632		33.3085	0.401519	0.0168499		39.647	0.397815	0.0129966		33.3085	0.402413	0.0220308
														38.1788	0.367543	0.00435849		33.3231	0.40201	0.0162808		39.6493	0.39846	0.0155903		33.3231	0.401076	0.0228222
														38.1987	0.367301	0.00221916		33.3376	0.402516	0.0161074		39.6927	0.397955	0.0144197		33.3376	0.401722	0.0235563
														38.2185	0.367645	0.00279443		33.3522	0.401218	0.0165578		39.6949	0.398452	0.0151505		33.3522	0.400667	0.0232699
														38.2384	0.369035	0.00487724		33.3668	0.400694	0.015507		39.7345	0.398563	0.0141505		33.3668	0.402249	0.022214
														38.2583	0.369407	0.0039683		33.3813	0.40174	0.0150494		39.7365	0.40036	0.014216		33.3813	0.402838	0.0234544
														38.2781	0.368258	0.00277257		33.3959	0.402943	0.0161479		39.7784	0.398428	0.0161932		33.3959	0.402009	0.0223898
														38.298	0.369445	0.00376915		33.4105	0.40283	0.0173273		39.7806	0.400298	0.0144583		33.4105	0.401907	0.0223605
														38.3179	0.369805	0.00193646		33.425	0.402594	0.0164551		39.821	0.397524	0.0128035		33.425	0.402839	0.0226911
														38.3377	0.367423	0.00261736		33.4396	0.402321	0.0162071		39.8231	0.398996	0.0147679		33.4396	0.402087	0.0241749
														38.3576	0.369654	0.00223528		33.4541	0.401987	0.0164382		39.8663	0.398646	0.0147138		33.4541	0.402301	0.0237369
														38.3775	0.370558	0.0038947		33.4687	0.403015	0.0149405		39.8687	0.397258	0.0143326		33.4687	0.403293	0.0225923
														38.3974	0.368381	0.00284513		33.4833	0.403012	0.0156661		39.909	0.397372	0.016115		33.4833	0.400719	0.0203213
														38.4172	0.369063	0.00454657		33.4978	0.401347	0.015999		39.9112	0.397263	0.0150495		33.4978	0.40325	0.021628
														38.4371	0.367997	0.00477557		33.5124	0.402074	0.016113		39.956	0.399	0.0165262		33.5124	0.401346	0.0216639
														38.457	0.368364	0.00393363		33.5269	0.401875	0.0169159		39.9579	0.399455	0.0139299		33.5269	0.401355	0.0239157
														38.4768	0.368034	0.00383618		33.5415	0.401857	0.0155525		39.9962	0.398318	0.012942		33.5415	0.400965	0.0220151
														38.4967	0.368157	0.00458695		33.5561	0.401317	0.0169094		39.9983	0.399861	0.0148825		33.5561	0.401164	0.0222878
														38.5166	0.368399	0.00158156		33.5706	0.402346	0.015969		40.0401	0.399906	0.0163343		33.5706	0.402471	0.0222111
														38.5364	0.367852	0.00299151		33.5852	0.401453	0.0152849		40.0424	0.399297	0.0147926		33.5852	0.402347	0.022641
														38.5563	0.369792	0.00383837		33.5997	0.402632	0.0160472		40.0855	0.400074	0.0122865		33.5997	0.401118	0.0218022
														38.5762	0.36876	0.00321452		33.6143	0.402279	0.0159081		40.0876	0.398208	0.0145193		33.6143	0.401521	0.0217443
														38.596	0.368014	0.00219042		33.6289	0.401685	0.0152449		40.1302	0.398639	0.0133128		33.6289	0.39958	0.0234253
														38.6159	0.36728	0.00114931		33.6434	0.401464	0.0156213		40.1323	0.398464	0.01392		33.6434	0.402208	0.0217154
														38.6358	0.369219	0.00447754		33.658	0.401218	0.0154882		40.1725	0.399595	0.014796		33.658	0.401474	0.0222133
														38.6556	0.369388	0.00319122		33.6725	0.400881	0.0173754		40.1746	0.400497	0.0160921		33.6725	0.402254	0.0226721
														38.6755	0.368808	0.00203584		33.6871	0.401833	0.0170925		40.2156	0.39788	0.0141402		33.6871	0.400865	0.0216837
														38.6954	0.369904	0.00272461		33.7017	0.401673	0.017034		40.2177	0.39878	0.0158944		33.7017	0.40187	0.0224743
														38.7152	0.368922	0.00229437		33.7162	0.401511	0.0169613		40.2596	0.400364	0.0156162		33.7162	0.402372	0.0210238
														38.7351	0.369002	0.00491296		33.7308	0.40097	0.0151009		40.2617	0.399127	0.0174079		33.7308	0.403402	0.0229424
														38.755	0.370207	0.00421145		33.7453	0.40089	0.0165317		40.3051	0.398177	0.0166382		33.7453	0.403309	0.022252
														38.7748	0.369258	0.00224554		33.7599	0.401802	0.0161904		40.3073	0.398113	0.0139401		33.7599	0.403097	0.0236578
														38.7947	0.369448	0.00434982		33.7745	0.401419	0.0162818		40.3473	0.397589	0.0131367		33.7745	0.402709	0.0231442
														38.8146	0.369532	0.00372827		33.789	0.401668	0.0171381		40.3495	0.400515	0.0140377		33.789	0.402955	0.0228948
														38.8344	0.370745	0.00205706		33.8036	0.401638	0.0173396		40.3951	0.398482	0.0144511		33.8036	0.403264	0.0228785
														38.8543	0.371788	0.00209332		33.8182	0.401505	0.0161187		40.3974	0.401349	0.013832		33.8182	0.403462	0.0236316
														38.8742	0.36822	0.00284197		33.8327	0.401574	0.0151034		40.4378	0.399476	0.0135477		33.8327	0.402057	0.022411
														38.894	0.368631	0.00247299		33.8473	0.402831	0.0166016		40.4399	0.398077	0.0149261		33.8473	0.401308	0.0212456
														38.9139	0.369287	0.00482983		33.8618	0.402149	0.0159215		40.4821	0.399478	0.0137544		33.8618	0.403383	0.0213712
														38.9338	0.368023	0.0056614		33.8764	0.403236	0.0156537		40.4842	0.400764	0.0145375		33.8764	0.403125	0.0217262
														38.9536	0.36868	0.00515141		33.891	0.402431	0.01557		40.5252	0.400102	0.0140289		33.891	0.401439	0.0226489
														38.9735	0.369616	0.00300868		33.9055	0.401953	0.0169987		40.5272	0.400306	0.0152432		33.9055	0.401192	0.0205837
														38.9934	0.368739	0.00313338		33.9201	0.401139	0.0168136		40.5705	0.3995	0.0148982		33.9201	0.403088	0.0229131
														39.0132	0.369931	0.00479341		33.9346	0.402288	0.0159776		40.5727	0.400474	0.0158459		33.9346	0.404328	0.0232298
														39.0331	0.36873	0.00286979		33.9492	0.401523	0.0163359		40.6115	0.401625	0.0132487		33.9492	0.403475	0.022728
														39.053	0.369642	0.00294461		33.9638	0.402878	0.0170568		40.6135	0.399978	0.0161478		33.9638	0.401925	0.0229198
														39.0728	0.370392	0.00378073		33.9783	0.402078	0.0160244		40.6559	0.400289	0.0146682		33.9783	0.401827	0.0219355
														39.0927	0.369551	0.00334107		33.9929	0.401585	0.0156869		40.6582	0.400079	0.0135423		33.9929	0.402662	0.0247109
														39.1126	0.367929	0.00115417		34.0074	0.401805	0.015738		40.7013	0.399107	0.0142272		34.0074	0.401714	0.0234541
														39.1325	0.369252	0.0029281		34.022	0.402207	0.0168806		40.7033	0.401652	0.0146081		34.022	0.404132	0.0242368
														39.1523	0.370414	0.00563819		34.0366	0.40204	0.0167503		40.7448	0.400954	0.0123266		34.0366	0.402899	0.0237587
														39.1722	0.369084	0.00436652		34.0511	0.402843	0.016366		40.7469	0.399825	0.0166521		34.0511	0.402413	0.0240524
														39.1921	0.369496	0.0020588		34.0657	0.402341	0.0162853		40.7863	0.401017	0.0145278		34.0657	0.40201	0.022112
														39.2119	0.370585	0.00182861		34.0802	0.403469	0.016606		40.7885	0.399779	0.0148731		34.0802	0.403085	0.0219639
														39.2318	0.370546	0.00164934		34.0948	0.403004	0.0162057		40.8321	0.400813	0.0151437		34.0948	0.402939	0.0238662
														39.2517	0.370094	0.00294536		34.1094	0.402716	0.0159942		40.8344	0.40143	0.0152391		34.1094	0.402131	0.0229757
														39.2715	0.369717	0.00533576		34.1239	0.403259	0.0157142		40.878	0.400111	0.014837		34.1239	0.403207	0.0228378
														39.2914	0.369044	0.00488004		34.1385	0.404175	0.0171235		40.8799	0.401801	0.0153068		34.1385	0.403444	0.0225601
														39.3113	0.369697	0.00526515		34.153	0.403224	0.0165843		40.919	0.400314	0.0156444		34.153	0.403327	0.0230021
														39.3311	0.368612	0.00250241		34.1676	0.401866	0.0157994		40.9209	0.399738	0.0164295		34.1676	0.405265	0.0247795
														39.351	0.36892	0.00475571		34.1822	0.402272	0.0157634		40.9624	0.400686	0.0162095		34.1822	0.403716	0.0231812
														39.3709	0.369062	0.0052728		34.1967	0.400354	0.0150984		40.9646	0.401551	0.0137457		34.1967	0.403992	0.0235674
														39.3907	0.3718	0.00167549		34.2113	0.401744	0.015641		41.0068	0.400145	0.0143025		34.2113	0.402199	0.0215807
														39.4106	0.370388	0.00304197		34.2259	0.402504	0.0165063		41.0089	0.401651	0.0145593		34.2259	0.401884	0.0223261
														39.4305	0.369558	0.00567897		34.2404	0.402323	0.0160917		41.0514	0.401216	0.0149789		34.2404	0.404098	0.0235163
														39.4503	0.369906	0.0048826		34.255	0.403972	0.0160219		41.0535	0.400891	0.0143227		34.255	0.403828	0.0241694
														39.4702	0.370484	0.00330528		34.2695	0.40338	0.0150538		41.0955	0.400633	0.0137638		34.2695	0.403828	0.0236281
														39.4901	0.371177	0.00293434		34.2841	0.402401	0.0174556		41.0976	0.401489	0.0151949		34.2841	0.403269	0.0242842
														39.5099	0.370134	0.00359171		34.2987	0.402126	0.0165911		41.1391	0.401892	0.0176388		34.2987	0.403494	0.0225447
														39.5298	0.369233	0.00336483		34.3132	0.401658	0.0163035		41.1413	0.40251	0.0133455		34.3132	0.403472	0.023899
														39.5497	0.370419	0.0019419		34.3278	0.402075	0.0165028		41.1817	0.402206	0.0147031		34.3278	0.403467	0.0226294
														39.5695	0.3706	0.00232389		34.3423	0.403474	0.016222		41.1839	0.400654	0.0155543		34.3423	0.404293	0.0248548
														39.5894	0.371567	0.00261352		34.3569	0.40344	0.0164589		41.2258	0.399693	0.0154209		34.3569	0.403197	0.0215827
														39.6093	0.370901	0.00419761		34.3715	0.402541	0.0168267		41.228	0.40068	0.0160051		34.3715	0.403315	0.022155
														39.6291	0.370317	0.00612176		34.386	0.40343	0.0168223		41.2707	0.400654	0.0143724		34.386	0.405338	0.0219392
														39.649	0.369275	0.00498969		34.4006	0.403033	0.0151116		41.273	0.401946	0.0151979		34.4006	0.40278	0.0229844
														39.6689	0.36961	0.00380099		34.4151	0.402413	0.015071		41.3137	0.40002	0.0132185		34.4151	0.402925	0.0218251
														39.6887	0.370535	0.00364443		34.4297	0.402533	0.0150233		41.316	0.402474	0.0151462		34.4297	0.403874	0.0230719
														39.7086	0.371439	0.00543321		34.4443	0.402115	0.0158762		41.3573	0.402385	0.013905		34.4443	0.404895	0.0227742
														39.7285	0.371064	0.00401375		34.4588	0.402076	0.0169681		41.3593	0.400494	0.0163493		34.4588	0.403617	0.0240316
														39.7483	0.370546	0.00358289		34.4734	0.402092	0.0167447		41.4007	0.399092	0.0139313		34.4734	0.403368	0.0219088
														39.7682	0.370529	0.00405913		34.4879	0.403849	0.015766		41.4028	0.400452	0.0149652		34.4879	0.403591	0.0224913
														39.7881	0.370238	0.00417433		34.5025	0.403713	0.0154201		41.4455	0.400631	0.0135752		34.5025	0.40318	0.0244659
														39.8079	0.369579	0.00281009		34.5171	0.402476	0.0152478		41.4479	0.400357	0.014558		34.5171	0.404449	0.0246815
														39.8278	0.369947	0.00298421		34.5316	0.403329	0.0162543		41.4875	0.402469	0.0167603		34.5316	0.40351	0.0226339
														39.8477	0.370504	0.00353695		34.5462	0.402302	0.0170246		41.4898	0.40114	0.0166305		34.5462	0.404313	0.0231156
														39.8675	0.369686	0.00354346		34.5608	0.402984	0.0160231		41.5324	0.401351	0.015674		34.5608	0.403671	0.024641
														39.8874	0.370974	0.00418764		34.5753	0.402532	0.0171654		41.5348	0.401577	0.0145803		34.5753	0.404688	0.0230664
														39.9073	0.370536	0.00448343		34.5899	0.402486	0.0169102		41.5759	0.402553	0.0149434		34.5899	0.404994	0.0218751
														39.9272	0.368879	0.00353051		34.6044	0.403608	0.0166149		41.5781	0.401512	0.0137495		34.6044	0.405928	0.0207436
														39.947	0.370243	0.00513692		34.619	0.402489	0.0171518		41.6209	0.401348	0.0132536		34.619	0.403714	0.0214671
														39.9669	0.371375	0.00390506		34.6336	0.403894	0.0167696		41.6231	0.401884	0.0168023		34.6336	0.403358	0.0234062
														39.9868	0.370898	0.00461949		34.6481	0.40264	0.0167205		41.6651	0.402254	0.0173284		34.6481	0.404295	0.0230336
														40.0066	0.370527	0.00250608		34.6627	0.402665	0.0172041		41.6673	0.402689	0.0160653		34.6627	0.405105	0.0215634
														40.0265	0.370795	0.00506423		34.6772	0.402706	0.0162105		41.7071	0.403092	0.0161481		34.6772	0.404785	0.0221139
														40.0464	0.370561	0.00325624		34.6918	0.403947	0.0155054		41.7094	0.400042	0.0144533		34.6918	0.403519	0.0237574
														40.0662	0.371109	0.00276465		34.7064	0.402962	0.0152607		41.7502	0.401183	0.013905		34.7064	0.404408	0.0221486
														40.0861	0.372122	0.00280643		34.7209	0.402465	0.0160477		41.7524	0.40205	0.0135485		34.7209	0.403886	0.0223705
														40.106	0.371036	0.00413619		34.7355	0.402256	0.0158846		41.7968	0.402312	0.0143771		34.7355	0.404398	0.0225192
														40.1258	0.370956	0.00267038		34.75	0.403251	0.0165519		41.7988	0.402505	0.0154976		34.75	0.405081	0.0227417
														40.1457	0.371012	0.00256462		34.7646	0.403824	0.0176621		41.8389	0.403889	0.014089		34.7646	0.403516	0.023768
														40.1656	0.371663	0.0036876		34.7792	0.404169	0.0164148		41.8411	0.40204	0.0152759		34.7792	0.404942	0.0225119
														40.1854	0.37183	0.00313183		34.7937	0.402967	0.0164722		41.8829	0.401716	0.016501		34.7937	0.403624	0.0224745
														40.2053	0.371463	0.00132312		34.8083	0.402853	0.0161414		41.8851	0.402256	0.0152222		34.8083	0.405328	0.0224137
														40.2252	0.371916	0.00171416		34.8228	0.403173	0.0157604		41.927	0.402875	0.014284		34.8228	0.404	0.0219475
														40.245	0.370605	0.00251264		34.8374	0.402898	0.0153289		41.9291	0.402256	0.0133448		34.8374	0.404238	0.022947
														40.2649	0.370159	0.00261112		34.852	0.403298	0.0167737		41.9707	0.401285	0.0142023		34.852	0.406213	0.0219116
														40.2848	0.372737	0.00314138		34.8665	0.404607	0.0168535		41.9731	0.403643	0.0147626		34.8665	0.405356	0.0222094
														40.3046	0.371814	0.00260335		34.8811	0.404433	0.0170093		42.0133	0.401785	0.0139723		34.8811	0.404528	0.021812
														40.3245	0.371007	0.00349475		34.8956	0.40462	0.0144725		42.0155	0.403754	0.0157698		34.8956	0.40587	0.0215126
														40.3444	0.371615	0.00489824		34.9102	0.40382	0.0155221		42.0592	0.402863	0.0141418		34.9102	0.404299	0.0227218
														40.3642	0.372587	0.0057489		34.9248	0.40491	0.0156004		42.0615	0.401894	0.0158504		34.9248	0.403985	0.0236021
														40.3841	0.372488	0.0057748		34.9393	0.403957	0.0153574		42.1007	0.401928	0.0148078		34.9393	0.404549	0.0225943
														40.404	0.371449	0.00281682		34.9539	0.402837	0.0160152		42.1029	0.403205	0.0169934		34.9539	0.404812	0.0232985
														40.4238	0.372859	0.00350828		34.9685	0.404235	0.0170877		42.1469	0.402674	0.0157003		34.9685	0.405271	0.0221511
														40.4437	0.371474	0.0037828		34.983	0.403569	0.0155225		42.1492	0.402976	0.0145206		34.983	0.405361	0.0233228
														40.4636	0.373172	0.00258606		34.9976	0.404159	0.0155817		42.1878	0.403395	0.0158855		34.9976	0.405597	0.0241317
														40.4834	0.372009	0.0027882		35.0121	0.403086	0.0171148		42.1901	0.402852	0.0163158		35.0121	0.404402	0.0219835
														40.5033	0.371516	0.00349395		35.0267	0.403622	0.0161071		42.2334	0.403175	0.0156778		35.0267	0.404646	0.0228575
														40.5232	0.370557	0.00486739		35.0413	0.404357	0.0180562		42.2359	0.402274	0.0146818		35.0413	0.405779	0.0223349
														40.543	0.371433	0.00595757		35.0558	0.403791	0.0170472		42.2782	0.40346	0.016522		35.0558	0.405671	0.0230669
														40.5629	0.371917	0.00353285		35.0704	0.402615	0.0155213		42.2803	0.402741	0.0174889		35.0704	0.405517	0.0215638
														40.5828	0.373407	0.00494035		35.0849	0.402144	0.0164278		42.3213	0.402995	0.0137158		35.0849	0.40546	0.0229854
														40.6026	0.372582	0.0035333		35.0995	0.403693	0.0158498		42.3234	0.404002	0.0161365		35.0995	0.40512	0.0237704
														40.6225	0.371445	0.00489297		35.1141	0.40307	0.015656		42.3638	0.403839	0.0173167		35.1141	0.404837	0.0243327
														40.6424	0.371515	0.00393733		35.1286	0.403426	0.0176099		42.366	0.400895	0.0150842		35.1286	0.404117	0.0243649
														40.6623	0.372723	0.00378352		35.1432	0.402713	0.0169226		42.4098	0.404962	0.0143962		35.1432	0.403988	0.0239754
														40.6821	0.371592	0.00334073		35.1577	0.403192	0.0164921		42.4118	0.401995	0.0159827		35.1577	0.405852	0.0221041
														40.702	0.371592	0.00355752		35.1723	0.404047	0.0161388		42.4529	0.403029	0.0157991		35.1723	0.405395	0.0226084
														40.7219	0.369774	0.00469713		35.1869	0.402495	0.0160882		42.4548	0.404252	0.016409		35.1869	0.403898	0.0230312
														40.7417	0.37139	0.00176576		35.2014	0.403379	0.0168582		42.496	0.403917	0.0149569		35.2014	0.405878	0.0228109
														40.7616	0.371791	0.00217872		35.216	0.403863	0.0156705		42.4981	0.402789	0.0152011		35.216	0.405582	0.0229525
														40.7815	0.369314	0.00358368		35.2305	0.403645	0.016015		42.5403	0.403624	0.0177719		35.2305	0.406091	0.0233363
														40.8013	0.371344	0.00324749		35.2451	0.403816	0.0169691		42.5425	0.401608	0.0149229		35.2451	0.404197	0.0244211
														40.8212	0.371316	0.00344243		35.2597	0.403804	0.0169369		42.5849	0.40344	0.0150235		35.2597	0.404599	0.0234373
														40.8411	0.371756	0.00293618		35.2742	0.403372	0.0155405		42.5869	0.403769	0.0133487		35.2742	0.404374	0.0226777
														40.8609	0.372734	0.00443996		35.2888	0.404065	0.0173794		42.6275	0.40446	0.0157051		35.2888	0.406439	0.0234113
														40.8808	0.372315	0.00308375		35.3033	0.40295	0.0171347		42.63	0.403752	0.0153384		35.3033	0.40269	0.0236575
														40.9007	0.372748	0.0056941		35.3179	0.403365	0.0173955		42.6702	0.402895	0.0167662		35.3179	0.404618	0.0235805
														40.9205	0.372795	0.00515893		35.3325	0.404614	0.0155845		42.6722	0.403371	0.0164351		35.3325	0.40503	0.0218094
														40.9404	0.371929	0.00352987		35.347	0.404201	0.0162999		42.7152	0.402159	0.0136891		35.347	0.405463	0.02238
														40.9603	0.372475	0.00357846		35.3616	0.403304	0.0154184		42.7176	0.403976	0.0157926		35.3616	0.405176	0.0239323
														40.9801	0.372306	0.00586378		35.3762	0.403187	0.0152688		42.7603	0.401814	0.0149707		35.3762	0.405624	0.0236725
														41	0.371355	0.00362876		35.3907	0.40322	0.016234		42.7622	0.403359	0.0158576		35.3907	0.404679	0.0227624
														41.0199	0.372575	0.00462767		35.4053	0.40374	0.016406		42.8034	0.402721	0.014269		35.4053	0.406352	0.0237424
														41.0397	0.371824	0.00321307		35.4198	0.403951	0.0161945		42.8057	0.401659	0.0156912		35.4198	0.405227	0.0234598
														41.0596	0.370698	0.00212391		35.4344	0.403417	0.0165249		42.8458	0.404109	0.0154041		35.4344	0.406214	0.023586
														41.0795	0.37233	0.00253226		35.449	0.404325	0.0151484		42.8479	0.405213	0.0156447		35.449	0.405376	0.0238222
														41.0993	0.372462	0.000169526		35.4635	0.403493	0.0156175		42.8902	0.404286	0.0144549		35.4635	0.404683	0.0242968
														41.1192	0.373317	0.0017176		35.4781	0.405381	0.0169035		42.8923	0.402802	0.0177662		35.4781	0.406841	0.0239346
														41.1391	0.372351	0.00070186		35.4926	0.404751	0.0165984		42.9343	0.404866	0.0146761		35.4926	0.405442	0.0224635
														41.1589	0.372653	0.00244294		35.5072	0.404364	0.0170602		42.9364	0.404742	0.015123		35.5072	0.405177	0.0232036
														41.1788	0.373638	0.00376584		35.5218	0.404387	0.0172084		42.9784	0.403446	0.0160068		35.5218	0.406659	0.0225741
														41.1987	0.373632	0.00317214		35.5363	0.404177	0.0167259		42.9805	0.405609	0.0169245		35.5363	0.406949	0.0237574
														41.2185	0.373696	0.00523699		35.5509	0.404357	0.0153959		43.0216	0.404507	0.015725		35.5509	0.406066	0.0229624
														41.2384	0.372985	0.00470372		35.5654	0.403369	0.015365		43.0238	0.404303	0.0149548		35.5654	0.406324	0.0226407
														41.2583	0.373195	0.00271175		35.58	0.404035	0.0156268		43.0674	0.403516	0.016725		35.58	0.406257	0.0229246
														41.2781	0.372413	0.00158597		35.5946	0.404311	0.0167074		43.0696	0.403872	0.014527		35.5946	0.406459	0.0221501
														41.298	0.373239	0.00246291		35.6091	0.404252	0.0164608		43.1112	0.403647	0.0140041		35.6091	0.407006	0.0231305
														41.3179	0.371761	0.00289015		35.6237	0.403922	0.0151346		43.1133	0.405505	0.0145051		35.6237	0.407246	0.0243234
														41.3377	0.374475	0.00332276		35.6382	0.403656	0.0160838		43.154	0.404751	0.0147453		35.6382	0.405494	0.0239897
														41.3576	0.3731	0.00331311		35.6528	0.403695	0.0164604		43.1562	0.404646	0.0159028		35.6528	0.405603	0.0238128
														41.3775	0.371851	0.00456317		35.6674	0.404077	0.016285		43.1972	0.405652	0.0164706		35.6674	0.406374	0.0216597
														41.3974	0.372964	0.00434897		35.6819	0.405504	0.0172531		43.1994	0.404856	0.0161504		35.6819	0.40542	0.0231084
														41.4172	0.372933	0.00469295		35.6965	0.405009	0.0168582		43.2404	0.405662	0.0159287		35.6965	0.406539	0.0226998
														41.4371	0.372986	0.00440244		35.711	0.404681	0.0155347		43.2424	0.404202	0.0147316		35.711	0.406884	0.0226788
														41.457	0.371021	0.00457985		35.7256	0.404976	0.015681		43.2842	0.405126	0.0177656		35.7256	0.407616	0.0235897
														41.4768	0.371888	0.00342026		35.7402	0.403404	0.017097		43.2865	0.404062	0.0168263		35.7402	0.407287	0.0232557
														41.4967	0.372902	0.0019864		35.7547	0.403676	0.0174373		43.3286	0.404528	0.0146322		35.7547	0.4061	0.0234909
														41.5166	0.37292	0.00260357		35.7693	0.4044	0.0169952		43.3306	0.404709	0.0164823		35.7693	0.407682	0.0223269
														41.5364	0.372858	0.00468321		35.7839	0.405305	0.0168945		43.3721	0.405279	0.0149031		35.7839	0.406835	0.0221812
														41.5563	0.37307	0.00487669		35.7984	0.404212	0.0153016		43.3743	0.405012	0.0160816		35.7984	0.406919	0.0232705
														41.5762	0.372774	0.00306924		35.813	0.404394	0.0155839		43.4169	0.403133	0.0146275		35.813	0.405908	0.0235754
														41.596	0.372575	0.00332396		35.8275	0.40365	0.017076		43.419	0.405743	0.0162769		35.8275	0.405833	0.0235311
														41.6159	0.372887	0.00459808		35.8421	0.403701	0.0168262		43.4624	0.405739	0.0132121		35.8421	0.406704	0.0249739
														41.6358	0.373479	0.00325378		35.8567	0.404616	0.0160923		43.4645	0.404194	0.017755		35.8567	0.407878	0.0243512
														41.6556	0.372987	0.00279681		35.8712	0.405319	0.0167228		43.5044	0.406039	0.0156272		35.8712	0.405855	0.0221444
														41.6755	0.372269	0.00328803		35.8858	0.404288	0.0168628		43.5063	0.406277	0.016085		35.8858	0.404797	0.0227707
														41.6954	0.37262	0.00458861		35.9003	0.403841	0.0159827		43.5472	0.406929	0.0149882		35.9003	0.406419	0.0234954
														41.7152	0.373144	0.00523195		35.9149	0.404065	0.0155423		43.5494	0.405636	0.0165474		35.9149	0.407489	0.0232812
														41.7351	0.371838	0.00534859		35.9295	0.40497	0.0160171		43.5916	0.4045	0.0153263		35.9295	0.407072	0.022668
														41.755	0.372059	0.00430088		35.944	0.405306	0.0155725		43.5937	0.405103	0.0157936		35.944	0.407166	0.0231163
														41.7748	0.372022	0.00293363		35.9586	0.403965	0.0155103		43.6361	0.406179	0.0136682		35.9586	0.407677	0.0231452
														41.7947	0.372927	0.00284886		35.9731	0.403913	0.0153997		43.6383	0.404273	0.0159234		35.9731	0.407787	0.0232323
														41.8146	0.373356	0.00257347		35.9877	0.404527	0.01514		43.6794	0.404909	0.0160157		35.9877	0.406156	0.0231501
														41.8344	0.373311	0.00282146		36.0023	0.405628	0.0167224		43.6815	0.403088	0.0153809		36.0023	0.405978	0.0231154
														41.8543	0.374121	0.00309443		36.0168	0.405545	0.0169428		43.7226	0.40505	0.014857		36.0168	0.407279	0.0227272
														41.8742	0.374165	0.00393494		36.0314	0.405633	0.0175366		43.7248	0.40568	0.0147087		36.0314	0.406695	0.0230386
														41.894	0.372518	0.00362877		36.0459	0.405763	0.0174796		43.7668	0.405067	0.0151819		36.0459	0.40561	0.0239528
														41.9139	0.371668	0.00376984		36.0605	0.404552	0.0157718		43.7691	0.407165	0.016169		36.0605	0.40577	0.0231157
														41.9338	0.372264	0.00444724		36.0751	0.405199	0.0150629		43.8118	0.404327	0.0147361		36.0751	0.407361	0.0232794
														41.9536	0.37307	0.00377726		36.0896	0.404768	0.0175321		43.814	0.405935	0.0140994		36.0896	0.408266	0.0241034
														41.9735	0.374364	0.00481837		36.1042	0.405429	0.0154441		43.8548	0.404476	0.0150193		36.1042	0.408656	0.0240336
														41.9934	0.374432	0.00451923		36.1188	0.404482	0.0161055		43.8569	0.405771	0.0184795		36.1188	0.407051	0.0235883
														42.0132	0.37409	0.00274358		36.1333	0.404196	0.0158251		43.8987	0.405124	0.0150581		36.1333	0.406374	0.0229991
														42.0331	0.373599	0.00460105		36.1479	0.403783	0.0155681		43.9009	0.405479	0.0167212		36.1479	0.407017	0.0222058
														42.053	0.375811	0.00486602		36.1624	0.404119	0.016278		43.9422	0.407524	0.0153299		36.1624	0.406569	0.0214831
														42.0728	0.374158	0.00271543		36.177	0.404522	0.0159453		43.9444	0.407221	0.0160903		36.177	0.406821	0.0231205
														42.0927	0.374588	0.00369122		36.1916	0.404645	0.0169015		43.9866	0.405614	0.0174367		36.1916	0.40644	0.0234518
														42.1126	0.371799	0.00238784		36.2061	0.404412	0.0171403		43.9887	0.406271	0.0144227		36.2061	0.407057	0.0220677
														42.1325	0.372938	0.00160579		36.2207	0.404043	0.0167142		44.0274	0.407383	0.0148286		36.2207	0.406889	0.0230348
														42.1523	0.373058	0.00126195		36.2352	0.404937	0.0161893		44.0295	0.405708	0.0136763		36.2352	0.406568	0.0239342
														42.1722	0.372609	0.00222399		36.2498	0.405437	0.0163847		44.0729	0.405551	0.0156804		36.2498	0.407495	0.0239367
														42.1921	0.37339	0.00139389		36.2644	0.405178	0.0154856		44.0751	0.405323	0.0155052		36.2644	0.407645	0.0240385
														42.2119	0.37453	0.0050154		36.2789	0.405518	0.0165868		44.1167	0.406768	0.016592		36.2789	0.407298	0.0220442
														42.2318	0.374218	0.00308911		36.2935	0.405732	0.0164438		44.119	0.407252	0.0149206		36.2935	0.407503	0.0216923
														42.2517	0.373133	0.0024611		36.308	0.404894	0.0163148		44.1618	0.408274	0.0165475		36.308	0.406608	0.0233022
														42.2715	0.374214	0.00257012		36.3226	0.404745	0.0175993		44.1641	0.407654	0.0144979		36.3226	0.406936	0.0233199
														42.2914	0.375654	0.00293104		36.3372	0.405472	0.0175341		44.2036	0.40615	0.0145899		36.3372	0.406932	0.0229129
														42.3113	0.375267	0.00397948		36.3517	0.405067	0.0156748		44.2057	0.405722	0.0178289		36.3517	0.40725	0.023186
														42.3311	0.373671	0.00379681		36.3663	0.405322	0.0155743		44.2466	0.407364	0.0153589		36.3663	0.407915	0.0239364
														42.351	0.373743	0.00411712		36.3808	0.404092	0.0170134		44.2487	0.406608	0.0158314		36.3808	0.407049	0.0219328
														42.3709	0.374272	0.00447056		36.3954	0.405044	0.0168159		44.292	0.407284	0.0127495		36.3954	0.406841	0.020489
														42.3907	0.375364	0.00484042		36.41	0.406171	0.0163393		44.2942	0.4066	0.0171493		36.41	0.408199	0.0216222
														42.4106	0.374198	0.00481056		36.4245	0.405644	0.0158706		44.3347	0.40594	0.0151211		36.4245	0.408575	0.0223611
														42.4305	0.375147	0.00329349		36.4391	0.405085	0.0161789		44.3371	0.405964	0.0159563		36.4391	0.407996	0.0234452
														42.4503	0.374384	0.00290202		36.4536	0.404442	0.0161169		44.3823	0.405614	0.0155326		36.4536	0.407972	0.0245194
														42.4702	0.374382	0.00269598		36.4682	0.404475	0.016343		44.3842	0.406843	0.0173453		36.4682	0.406768	0.0245545
														42.4901	0.37493	0.00220113		36.4828	0.405769	0.0169192		44.4214	0.406696	0.016538		36.4828	0.406562	0.02271
														42.5099	0.37505	0.00394319		36.4973	0.406708	0.014921		44.4237	0.40709	0.0166475		36.4973	0.407127	0.0226463
														42.5298	0.375874	0.00326028		36.5119	0.405711	0.0165751		44.4673	0.407929	0.0151419		36.5119	0.408385	0.0237107
														42.5497	0.374043	0.00405955		36.5265	0.405707	0.015027		44.4695	0.406252	0.0147607		36.5265	0.408411	0.0240473
														42.5695	0.373689	0.0034737		36.541	0.405251	0.01594		44.5124	0.408797	0.0133888		36.541	0.407965	0.0237157
														42.5894	0.374481	0.00348197		36.5556	0.405851	0.0162288		44.5146	0.406825	0.0164339		36.5556	0.408295	0.023369
														42.6093	0.375223	0.000564469		36.5701	0.40543	0.0166402		44.5556	0.408589	0.0162141		36.5701	0.408448	0.0227652
														42.6291	0.372925	0.0026139		36.5847	0.407162	0.0155405		44.5599	0.408717	0.0162666		36.5847	0.408244	0.0229027
														42.649	0.373729	0.00349669		36.5993	0.406612	0.0158783		44.6007	0.407552	0.0142586		36.5993	0.407899	0.0236737
														42.6689	0.373962	0.0038641		36.6138	0.406243	0.0164079		44.6029	0.406664	0.0145743		36.6138	0.407365	0.0236602
														42.6887	0.374779	0.00354867		36.6284	0.405645	0.0165137		44.6441	0.407248	0.0160141		36.6284	0.407159	0.0233287
														42.7086	0.373833	0.00452075		36.6429	0.404705	0.0160592		44.6461	0.407972	0.0172139		36.6429	0.408088	0.0231036
														42.7285	0.373772	0.00409481		36.6575	0.404655	0.0159912		44.6882	0.40707	0.0158284		36.6575	0.40854	0.0240207
														42.7483	0.373579	0.00394306		36.6721	0.40549	0.0171879		44.6904	0.407887	0.0160962		36.6721	0.40758	0.0238911
														42.7682	0.375432	0.00327669		36.6866	0.406982	0.0174994		44.7323	0.406963	0.0156572		36.6866	0.407845	0.0237148
														42.7881	0.374172	0.00238844		36.7012	0.406603	0.0163881		44.7345	0.407168	0.0156421		36.7012	0.40875	0.0232747
														42.8079	0.375617	0.00305133		36.7157	0.405649	0.0164874		44.7765	0.408	0.0139964		36.7157	0.408792	0.0233542
														42.8278	0.375046	0.00245993		36.7303	0.406065	0.0153844		44.7785	0.407665	0.0149095		36.7303	0.407097	0.0243401
														42.8477	0.374459	0.00246612		36.7449	0.404684	0.0157863		44.8189	0.406605	0.01486		36.7449	0.408963	0.0239238
														42.8675	0.376715	0.00334746		36.7594	0.403863	0.0158961		44.8209	0.407775	0.0176377		36.7594	0.408645	0.023714
														42.8874	0.376139	0.00332949		36.774	0.404842	0.0163239		44.8649	0.406437	0.014807		36.774	0.408011	0.0238843
														42.9073	0.374476	0.00477409		36.7885	0.405358	0.0165131		44.8669	0.407497	0.0158666		36.7885	0.408166	0.0240856
														42.9272	0.374169	0.00555293		36.8031	0.405073	0.0159161		44.9075	0.40674	0.016717		36.8031	0.408094	0.0243649
														42.947	0.374533	0.00131822		36.8177	0.405237	0.0161824		44.9095	0.409461	0.0135772		36.8177	0.408121	0.023596
														42.9669	0.377066	0.00200855		36.8322	0.405613	0.0160771		44.9509	0.409164	0.0165		36.8322	0.407201	0.0223018
														42.9868	0.375407	0.00497473		36.8468	0.404575	0.015981		44.9532	0.408502	0.016974		36.8468	0.40753	0.0222216
														43.0066	0.375572	0.00593844		36.8613	0.405224	0.0157683		44.9943	0.408881	0.0158874		36.8613	0.408997	0.0234712
														43.0265	0.374427	0.0039853		36.8759	0.404745	0.0167799		44.9965	0.408431	0.0175443		36.8759	0.408739	0.0244446
														43.0464	0.375855	0.00491482		36.8905	0.406086	0.0170439		45.0387	0.407731	0.0149543		36.8905	0.408391	0.023673
														43.0662	0.374708	0.00656828		36.905	0.40733	0.0169677		45.041	0.406901	0.0171825		36.905	0.407982	0.0231119
														43.0861	0.373409	0.00570511		36.9196	0.406023	0.0168599		45.0838	0.407331	0.0164711		36.9196	0.407052	0.0226006
														43.106	0.375306	0.00557786		36.9342	0.405433	0.0162235		45.086	0.408965	0.0163139		36.9342	0.406625	0.0223728
														43.1258	0.373413	0.00558352		36.9487	0.406051	0.0166975		45.1279	0.408816	0.0159217		36.9487	0.40728	0.0234109
														43.1457	0.374425	0.00403063		36.9633	0.406556	0.0173807		45.13	0.40763	0.0162402		36.9633	0.409202	0.0236072
														43.1656	0.375296	0.00465633		36.9778	0.406639	0.0170595		45.1692	0.408292	0.015565		36.9778	0.409545	0.0234267
														43.1854	0.376883	0.00489452		36.9924	0.407146	0.0165632		45.1715	0.407801	0.0169064		36.9924	0.408511	0.0225596
														43.2053	0.375208	0.00380384		37.007	0.407246	0.0159732		45.2131	0.407464	0.0148106		37.007	0.408309	0.0218338
														43.2252	0.375658	0.00453899		37.0215	0.406601	0.0166397		45.215	0.409588	0.0169505		37.0215	0.408715	0.0229429
														43.245	0.375516	0.00229894		37.0361	0.405504	0.0168158		45.2572	0.40923	0.0157095		37.0361	0.408225	0.0234164
														43.2649	0.377311	0.00351611		37.0506	0.405739	0.0164621		45.2597	0.407596	0.0159008		37.0506	0.408435	0.0224707
														43.2848	0.376699	0.00328759		37.0652	0.406661	0.0168769		45.3022	0.408456	0.0160617		37.0652	0.40921	0.022953
														43.3046	0.375956	0.00519091		37.0798	0.407493	0.0174714		45.3043	0.407587	0.0150521		37.0798	0.408494	0.0236613
														43.3245	0.377913	0.00549627		37.0943	0.40686	0.0169785		45.3464	0.411639	0.0133164		37.0943	0.407685	0.0231873
														43.3444	0.375001	0.00432095		37.1089	0.406518	0.0164074		45.3485	0.408133	0.0174633		37.1089	0.408335	0.0221582
														43.3642	0.373936	0.00538216		37.1234	0.406634	0.0166651		45.3887	0.410062	0.0146175		37.1234	0.409471	0.0224128
														43.3841	0.374981	0.00209642		37.138	0.40689	0.0161517		45.3908	0.407963	0.0165985		37.138	0.409349	0.0228581
														43.404	0.376543	0.00434965		37.1526	0.406553	0.016366		45.4343	0.408378	0.0168224		37.1526	0.408385	0.0238613
														43.4238	0.375575	0.00370321		37.1671	0.406149	0.016833		45.4365	0.408787	0.016307		37.1671	0.408211	0.0229818
														43.4437	0.376728	0.00498769		37.1817	0.405835	0.0173169		45.4778	0.408123	0.0168417		37.1817	0.409308	0.0230348
														43.4636	0.376338	0.00207157		37.1962	0.405878	0.0167946		45.4798	0.409249	0.0155862		37.1962	0.409416	0.0254509
														43.4834	0.376242	0.00253706		37.2108	0.407078	0.0158993		45.5207	0.409241	0.017393		37.2108	0.408271	0.0252154
														43.5033	0.377559	0.00338529		37.2254	0.40709	0.0161435		45.5228	0.407917	0.0161039		37.2254	0.409093	0.0233565
														43.5232	0.377032	0.00279824		37.2399	0.406857	0.0156301		45.5633	0.409508	0.0164723		37.2399	0.409319	0.0234074
														43.543	0.37258	0.0041223		37.2545	0.407164	0.0147454		45.5655	0.408246	0.014887		37.2545	0.408489	0.0236459
														43.5629	0.374345	0.00434649		37.2691	0.407544	0.0156595		45.6091	0.409761	0.0168369		37.2691	0.408858	0.0237749
														43.5828	0.375761	0.00282916		37.2836	0.406376	0.016597		45.6112	0.408749	0.0174099		37.2836	0.408646	0.0241567
														43.6026	0.376601	0.00287325		37.2982	0.406933	0.0162589		45.6535	0.40932	0.0168585		37.2982	0.408787	0.0239477
														43.6225	0.375466	0.00466367		37.3127	0.408497	0.0163229		45.6556	0.409541	0.017553		37.3127	0.410197	0.0243027
														43.6424	0.374067	0.00435293		37.3273	0.407983	0.0178587		45.6967	0.409911	0.0154709		37.3273	0.410346	0.0245574
														43.6623	0.375605	0.00307878		37.3419	0.407547	0.0178392		45.6989	0.409546	0.0175543		37.3419	0.409183	0.0240493
														43.6821	0.375678	0.0051085		37.3564	0.406741	0.0165851		45.7399	0.408619	0.0149206		37.3564	0.409806	0.0234385
														43.702	0.376303	0.00276004		37.371	0.406979	0.0162613		45.742	0.408827	0.016312		37.371	0.409534	0.0222412
														43.7219	0.376295	0.0028552		37.3855	0.407372	0.0159013		45.7842	0.410717	0.0175468		37.3855	0.408703	0.0222357
														43.7417	0.375689	0.00363916		37.4001	0.406587	0.0160193		45.7862	0.411514	0.0146745		37.4001	0.410225	0.0242742
														43.7616	0.375008	0.00356736		37.4147	0.405744	0.0157578		45.828	0.408616	0.0153119		37.4147	0.410933	0.0240686
														43.7815	0.376699	0.00480081		37.4292	0.405811	0.0162806		45.83	0.409779	0.0144924		37.4292	0.410022	0.0231498
														43.8013	0.378791	0.00358496		37.4438	0.406505	0.0163321		45.8719	0.41089	0.0161048		37.4438	0.410497	0.0235863
														43.8212	0.375548	0.00498726		37.4583	0.405372	0.0176048		45.874	0.408843	0.016976		37.4583	0.409869	0.0230312
														43.8411	0.375423	0.00563404		37.4729	0.408146	0.0161098		45.9155	0.409598	0.0152947		37.4729	0.408724	0.0234957
														43.8609	0.375492	0.0036626		37.4875	0.408102	0.0165879		45.9175	0.409002	0.016279		37.4875	0.407159	0.023221
														43.8808	0.375398	0.00457731		37.502	0.4063	0.0174374		45.9588	0.409183	0.0163254		37.502	0.408688	0.0231437
														43.9007	0.376834	0.00669116		37.5166	0.405528	0.0173702		45.9613	0.410209	0.0160997		37.5166	0.409699	0.0228394
														43.9205	0.376818	0.00481698		37.5311	0.40668	0.0172741		46.0025	0.41011	0.0165938		37.5311	0.410241	0.0232543
														43.9404	0.375322	0.00390235		37.5457	0.407288	0.0170541		46.0047	0.409735	0.0159777		37.5457	0.409478	0.0236304
														43.9603	0.375436	0.00543736		37.5603	0.408048	0.017049		46.046	0.41097	0.0164341		37.5603	0.409821	0.0238743
														43.9801	0.376086	0.00384033		37.5748	0.406927	0.0171502		46.0481	0.408915	0.0172188		37.5748	0.409685	0.0235403
														44	0.377696	0.00352309		37.5894	0.407283	0.0159835		46.0888	0.409547	0.0183526		37.5894	0.40951	0.0232305
														44.0199	0.377393	0.0044627		37.6039	0.407813	0.0157714		46.091	0.410598	0.0158956		37.6039	0.409175	0.0243422
														44.0397	0.37874	0.00290613		37.6185	0.407584	0.0159189		46.1344	0.409918	0.0164306		37.6185	0.409817	0.0235346
														44.0596	0.376168	0.00376983		37.6331	0.407336	0.0171138		46.1365	0.410363	0.0148154		37.6331	0.409686	0.0236267
														44.0795	0.376558	0.00406732		37.6476	0.407092	0.0161845		46.1793	0.409519	0.0162829		37.6476	0.410368	0.023148
														44.0993	0.377073	0.00412471		37.6622	0.406884	0.0154996		46.1816	0.411541	0.0152223		37.6622	0.410429	0.0232162
														44.1192	0.377125	0.00494891		37.6768	0.406337	0.0176768		46.2208	0.412082	0.0162998		37.6768	0.410364	0.023899
														44.1391	0.377022	0.00444968		37.6913	0.405836	0.0172481		46.223	0.409112	0.0127832		37.6913	0.408791	0.023041
														44.1589	0.376703	0.00432725		37.7059	0.407854	0.0169645		46.2653	0.409274	0.01536		37.7059	0.407814	0.0235006
														44.1788	0.377045	0.00210263		37.7204	0.406191	0.0175703		46.2674	0.410554	0.0164005		37.7204	0.408972	0.0248542
														44.1987	0.377369	0.00184693		37.735	0.40717	0.0159894		46.3095	0.411232	0.0155542		37.735	0.408724	0.0237117
														44.2185	0.377062	0.00467048		37.7496	0.406928	0.0173825		46.3118	0.409633	0.0164034		37.7496	0.409791	0.0237764
														44.2384	0.376136	0.00476111		37.7641	0.406673	0.0156952		46.3534	0.410024	0.0167547		37.7641	0.409605	0.0241809
														44.2583	0.375784	0.0031939		37.7787	0.406986	0.0152708		46.3555	0.411573	0.0155064		37.7787	0.409744	0.0237959
														44.2781	0.376003	0.00343744		37.7932	0.407443	0.0163628		46.3955	0.410207	0.0160417		37.7932	0.40947	0.0233036
														44.298	0.37701	0.00327906		37.8078	0.407664	0.0153152		46.3977	0.412793	0.0183943		37.8078	0.410489	0.0236327
														44.3179	0.378994	0.00352444		37.8224	0.406943	0.0166638		46.4401	0.408803	0.0159916		37.8224	0.409753	0.0250568
														44.3377	0.37712	0.00330768		37.8369	0.407802	0.0169805		46.4424	0.411764	0.0160027		37.8369	0.409497	0.0248594
														44.3576	0.376559	0.00454456		37.8515	0.406964	0.016417		46.4832	0.410627	0.0169442		37.8515	0.409829	0.0232037
														44.3775	0.377803	0.00210562		37.866	0.406462	0.0164305		46.4855	0.410399	0.0158401		37.866	0.410887	0.0224913
														44.3974	0.377216	0.00231321		37.8806	0.407089	0.0155984		46.5288	0.411872	0.0162692		37.8806	0.410996	0.0229048
														44.4172	0.378329	0.00575722		37.8952	0.408561	0.0162182		46.5313	0.411243	0.0168555		37.8952	0.409021	0.0239231
														44.4371	0.377686	0.00473299		37.9097	0.407482	0.016946		46.5742	0.410296	0.0146823		37.9097	0.409814	0.0252253
														44.457	0.377269	0.00204227		37.9243	0.407735	0.0170625		46.5764	0.41126	0.0146005		37.9243	0.411294	0.0232765
														44.4768	0.37796	0.00137463		37.9388	0.407342	0.0156034		46.618	0.409148	0.0154325		37.9388	0.409552	0.024139
														44.4967	0.377931	0.00294287		37.9534	0.406715	0.0154535		46.6202	0.40932	0.0178192		37.9534	0.409897	0.0225105
														44.5166	0.377986	0.00116345		37.968	0.406673	0.0162532		46.6614	0.41067	0.0156015		37.968	0.410747	0.0231336
														44.5364	0.375557	0.0033954		37.9825	0.406832	0.0161776		46.6635	0.410129	0.0163066		37.9825	0.410856	0.0232984
														44.5563	0.375637	0.00539408		37.9971	0.407169	0.0159652		46.7057	0.411828	0.015917		37.9971	0.410743	0.0240485
														44.5762	0.37785	0.00363476		38.0116	0.407739	0.0168308		46.7079	0.4111	0.0152506		38.0116	0.410303	0.0239264
														44.596	0.378262	0.00278604		38.0262	0.407609	0.0168191		46.7477	0.411904	0.0164676		38.0262	0.409995	0.0235883
														44.6159	0.378122	0.00341353		38.0408	0.408713	0.017747		46.7498	0.410096	0.0169208		38.0408	0.410719	0.0235207
														44.6358	0.378943	0.00524051		38.0553	0.40761	0.0168481		46.792	0.411171	0.0164372		38.0553	0.409811	0.0228481
														44.6556	0.37863	0.00592288		38.0699	0.407818	0.0165835		46.7942	0.413159	0.015985		38.0699	0.410694	0.0250747
														44.6755	0.377667	0.00530813		38.0845	0.40696	0.0177127		46.836	0.408648	0.0167607		38.0845	0.411284	0.0235234
														44.6954	0.377733	0.00382027		38.099	0.405509	0.0159512		46.8381	0.41316	0.0138229		38.099	0.410125	0.0239303
														44.7152	0.378298	0.00608007		38.1136	0.408088	0.0164832		46.8807	0.410682	0.0163997		38.1136	0.411027	0.0241111
														44.7351	0.380645	0.00385428		38.1281	0.407787	0.0165952		46.8828	0.412318	0.0170328		38.1281	0.410703	0.0237145
														44.755	0.378241	0.00280749		38.1427	0.408417	0.0175728		46.9231	0.412001	0.0157952		38.1427	0.411299	0.0232493
														44.7748	0.376938	0.00311391		38.1573	0.407159	0.0160576		46.9253	0.411648	0.014588		38.1573	0.411664	0.0233804
														44.7947	0.377187	0.00431637		38.1718	0.409463	0.0170967		46.9687	0.411027	0.0157813		38.1718	0.41009	0.023547
														44.8146	0.37891	0.00395945		38.1864	0.40827	0.0165819		46.9707	0.41221	0.0165411		38.1864	0.412602	0.022948
														44.8344	0.379324	0.00395468		38.2009	0.407353	0.0174753		47.0122	0.411805	0.0162418		38.2009	0.411315	0.0238149
														44.8543	0.376331	0.0022397		38.2155	0.406859	0.0173456		47.0154	0.410556	0.0184865		38.2155	0.410417	0.0223568
														44.8742	0.377065	0.00312423		38.2301	0.406557	0.0156141		47.0541	0.411225	0.0144787		38.2301	0.410698	0.0236022
														44.894	0.378194	0.00457571		38.2446	0.406017	0.0166798		47.0563	0.413573	0.0157151		38.2446	0.410679	0.0226266
														44.9139	0.3798	0.00454671		38.2592	0.409063	0.0151535		47.0995	0.413149	0.0160051		38.2592	0.410691	0.0231632
														44.9338	0.377825	0.00329916		38.2737	0.408702	0.0168337		47.1016	0.412678	0.0144583		38.2737	0.41052	0.0228964
														44.9536	0.376807	0.00193535		38.2883	0.406872	0.0167662		47.1444	0.413474	0.0148903		38.2883	0.410568	0.0221255
														44.9735	0.377883	0.00525592		38.3029	0.406774	0.0156825		47.1465	0.410844	0.0138569		38.3029	0.411405	0.0233315
														44.9934	0.377838	0.00639955		38.3174	0.408411	0.0165048		47.187	0.412748	0.0157346		38.3174	0.411296	0.0231909
														45.0132	0.378263	0.0041693		38.332	0.407276	0.0156154		47.1892	0.413016	0.014029		38.332	0.411688	0.0229638
														45.0331	0.379162	0.00291287		38.3465	0.406815	0.0169022		47.2302	0.41384	0.0171096		38.3465	0.410598	0.0237715
														45.053	0.378459	0.00308539		38.3611	0.406795	0.0174054		47.2323	0.414049	0.0151897		38.3611	0.410086	0.023713
														45.0728	0.378774	0.00343139		38.3757	0.408153	0.0157164		47.2739	0.412399	0.0173531		38.3757	0.409626	0.0222153
														45.0927	0.377556	0.00406985		38.3902	0.407962	0.0173019		47.2759	0.412816	0.01605		38.3902	0.410978	0.0252526
														45.1126	0.378561	0.00413034		38.4048	0.407469	0.0167072		47.3213	0.411211	0.0149809		38.4048	0.411955	0.0232751
														45.1325	0.377239	0.0046019		38.4193	0.40767	0.0167328		47.3238	0.413053	0.0155416		38.4193	0.411298	0.0242559
														45.1523	0.377763	0.00442362		38.4339	0.408085	0.0173438		47.3637	0.411829	0.016845		38.4339	0.412313	0.026129
														45.1722	0.37757	0.00453797		38.4485	0.408826	0.0161143		47.368	0.413797	0.01595		38.4485	0.411616	0.0210997
														45.1921	0.379053	0.00431973		38.463	0.407817	0.0167902		47.4059	0.41207	0.0159504		38.463	0.411726	0.0247263
														45.2119	0.377452	0.00338118		38.4776	0.408609	0.017596		47.408	0.412772	0.0165122		38.4776	0.412641	0.0245536
														45.2318	0.376846	0.0023461		38.4922	0.40913	0.0182224		47.4518	0.416149	0.0160039		38.4922	0.411988	0.0230031
														45.2517	0.378613	0.0032836		38.5067	0.40856	0.0175358		47.454	0.411649	0.0170501		38.5067	0.410707	0.0243753
														45.2715	0.379302	0.00379963		38.5213	0.40733	0.0165081		47.4943	0.411306	0.0155404		38.5213	0.411962	0.0234902
														45.2914	0.378596	0.00439177		38.5358	0.407499	0.0170171		47.4965	0.412258	0.0162951		38.5358	0.411774	0.0237918
														45.3113	0.378017	0.00438642		38.5504	0.40824	0.0156269		47.5392	0.411569	0.015669		38.5504	0.412308	0.0237271
														45.3311	0.378073	0.00400633		38.565	0.407826	0.0158755		47.5414	0.41452	0.0193249		38.565	0.41177	0.0227485
														45.351	0.378365	0.00487162		38.5795	0.40829	0.0163015		47.5826	0.414702	0.0148405		38.5795	0.410867	0.022562
														45.3709	0.377978	0.00530689		38.5941	0.407659	0.0159871		47.5849	0.412315	0.0150585		38.5941	0.411193	0.0239163
														45.3907	0.37702	0.00464068		38.6086	0.409609	0.0157967		47.6251	0.411603	0.0162572		38.6086	0.410024	0.0233084
														45.4106	0.378428	0.0032821		38.6232	0.409176	0.0157635		47.6276	0.41468	0.0164213		38.6232	0.410575	0.024486
														45.4305	0.379652	0.00408157		38.6378	0.408642	0.0177208		47.671	0.41344	0.0167798		38.6378	0.412175	0.0239885
														45.4503	0.379041	0.00323699		38.6523	0.410711	0.0176917		47.6733	0.41158	0.0166757		38.6523	0.410784	0.0238045
														45.4702	0.380181	0.00411666		38.6669	0.408256	0.0154937		47.7149	0.414433	0.014392		38.6669	0.411156	0.0240805
														45.4901	0.379572	0.00355845		38.6814	0.408958	0.014882		47.7169	0.414836	0.0142889		38.6814	0.410549	0.0242534
														45.5099	0.378377	0.00330165		38.696	0.408952	0.0170734		47.7586	0.412118	0.0173964		38.696	0.411005	0.0235522
														45.5298	0.378051	0.0033294		38.7106	0.407889	0.0161854		47.7609	0.412177	0.014607		38.7106	0.412679	0.0228117
														45.5497	0.379623	0.00316927		38.7251	0.407653	0.0172741		47.7997	0.412318	0.0141486		38.7251	0.410885	0.0237946
														45.5695	0.381135	0.00298281		38.7397	0.408229	0.0172816		47.8018	0.41289	0.0176751		38.7397	0.411308	0.0253
														45.5894	0.380268	0.00229499		38.7542	0.409156	0.0162725		47.8448	0.414523	0.0174134		38.7542	0.410917	0.0246511
														45.6093	0.379133	0.00496496		38.7688	0.408567	0.0157617		47.847	0.413571	0.0158021		38.7688	0.412629	0.0240673
														45.6291	0.378802	0.00432102		38.7834	0.408633	0.0167353		47.8905	0.413289	0.014507		38.7834	0.412142	0.0238481
														45.649	0.377996	0.00477741		38.7979	0.408362	0.0175398		47.8926	0.414984	0.0157923		38.7979	0.411492	0.0234567
														45.6689	0.378037	0.00308248		38.8125	0.408458	0.0179502		47.9332	0.414404	0.0148324		38.8125	0.411904	0.0229081
														45.6887	0.381241	0.00506801		38.8271	0.408296	0.0171096		47.9353	0.412865	0.0172853		38.8271	0.411963	0.0248126
														45.7086	0.380848	0.00260075		38.8416	0.407392	0.01611		47.9777	0.414145	0.0172951		38.8416	0.410084	0.0244917
														45.7285	0.379336	0.00519719		38.8562	0.40872	0.0153423		47.9798	0.415872	0.0148924		38.8562	0.41122	0.0238114
														45.7483	0.378147	0.00538904		38.8707	0.408403	0.0164434		48.0215	0.414635	0.0158009		38.8707	0.412218	0.02448
														45.7682	0.378772	0.00435259		38.8853	0.408734	0.0174787		48.0237	0.414672	0.015144		38.8853	0.411459	0.0242789
														45.7881	0.379884	0.0028422		38.8999	0.409837	0.0177431		48.0643	0.411935	0.0155951		38.8999	0.41174	0.0237267
														45.8079	0.378704	0.00469296		38.9144	0.409229	0.0164746		48.0664	0.412165	0.0163283		38.9144	0.411806	0.0220994
														45.8278	0.3791	0.00542994		38.929	0.408005	0.0183121		48.1077	0.412778	0.0163005		38.929	0.412408	0.0248476
														45.8477	0.379459	0.00248715		38.9435	0.408365	0.0180143		48.1099	0.412923	0.0162686		38.9435	0.41161	0.0234771
														45.8675	0.379986	0.00137324		38.9581	0.408707	0.016112		48.1523	0.413582	0.0155568		38.9581	0.412557	0.0242726
														45.8874	0.379474	0.00346908		38.9727	0.408365	0.0167191		48.1544	0.415279	0.0183297		38.9727	0.412864	0.0231829
														45.9073	0.379905	0.00333103		38.9872	0.408976	0.0172449		48.1975	0.414838	0.0150742		38.9872	0.412425	0.0244995
														45.9272	0.380293	0.00189402		39.0018	0.409181	0.016815		48.1996	0.415137	0.0160303		39.0018	0.411682	0.0240991
														45.947	0.379835	0.00444838		39.0163	0.408856	0.0168742		48.2389	0.414906	0.0158894		39.0163	0.412311	0.0226709
														45.9669	0.378186	0.00458837		39.0309	0.408785	0.0168158		48.241	0.41368	0.018253		39.0309	0.411326	0.0234105
														45.9868	0.377518	0.00388048		39.0455	0.408971	0.0173279		48.2811	0.413997	0.0158529		39.0455	0.409914	0.024107
														46.0066	0.379577	0.00568925		39.06	0.408752	0.0163262		48.2833	0.416023	0.0146324		39.06	0.410678	0.0235757
														46.0265	0.37952	0.00373234		39.0746	0.408522	0.0174611		48.3275	0.412554	0.0153061		39.0746	0.412587	0.0238043
														46.0464	0.379587	0.00315975		39.0891	0.408584	0.0170486		48.3297	0.414011	0.0151824		39.0891	0.412343	0.0223471
														46.0662	0.379688	0.00340079		39.1037	0.409652	0.0179733		48.3713	0.41612	0.0138791		39.1037	0.411221	0.0239208
														46.0861	0.377956	0.00378424		39.1183	0.408969	0.0169418		48.3735	0.413179	0.0147521		39.1183	0.412542	0.0227173
														46.106	0.378698	0.00437517		39.1328	0.408993	0.0167456		48.4165	0.41532	0.0166964		39.1328	0.413378	0.0220945
														46.1258	0.378972	0.00429869		39.1474	0.409492	0.0168783		48.419	0.41456	0.016847		39.1474	0.412757	0.022196
														46.1457	0.378007	0.00346564		39.1619	0.407639	0.0166453		48.4593	0.414497	0.0160555		39.1619	0.411982	0.024164
														46.1656	0.379105	0.00420198		39.1765	0.40835	0.017576		48.4614	0.416954	0.0167897		39.1765	0.412508	0.0227118
														46.1854	0.378819	0.00330102		39.1911	0.408481	0.0160664		48.5028	0.414279	0.0181437		39.1911	0.411667	0.0232756
														46.2053	0.37939	0.00514934		39.2056	0.408966	0.0171593		48.5051	0.41471	0.0169548		39.2056	0.413012	0.024088
														46.2252	0.379992	0.00648046		39.2202	0.40926	0.0154857		48.5467	0.414082	0.0155313		39.2202	0.413067	0.0242954
														46.245	0.379739	0.00367267		39.2348	0.409629	0.0159649		48.549	0.415259	0.0162035		39.2348	0.411925	0.0228913
														46.2649	0.379179	0.0032328		39.2493	0.408404	0.0166749		48.5905	0.415245	0.0137178		39.2493	0.412273	0.0228789
														46.2848	0.380657	0.00348464		39.2639	0.409808	0.0171794		48.5925	0.414507	0.0133999		39.2639	0.412435	0.023936
														46.3046	0.380066	0.00390871		39.2784	0.409272	0.0160204		48.6349	0.414159	0.0139924		39.2784	0.413504	0.0242743
														46.3245	0.380411	0.00280401		39.293	0.409146	0.0162267		48.6368	0.413712	0.0147867		39.293	0.414032	0.0240575
														46.3444	0.380382	0.00414845		39.3076	0.409653	0.0154806		48.6778	0.413326	0.0164175		39.3076	0.413788	0.0245806
														46.3642	0.379338	0.00356581		39.3221	0.409653	0.0158914		48.6801	0.415444	0.0190554		39.3221	0.412038	0.0222094
														46.3841	0.379541	0.00369927		39.3367	0.410114	0.0160468		48.7227	0.415295	0.0165726		39.3367	0.413294	0.0233773
														46.404	0.3799	0.0052149		39.3512	0.409723	0.017322		48.7247	0.413767	0.0164285		39.3512	0.412371	0.025968
														46.4238	0.379774	0.00310227		39.3658	0.408659	0.0171562		48.7643	0.415711	0.016647		39.3658	0.411874	0.0249298
														46.4437	0.380952	0.00479618		39.3804	0.407965	0.0163935		48.7664	0.416066	0.0157315		39.3804	0.412942	0.0235832
														46.4636	0.380367	0.0066997		39.3949	0.409302	0.0164624		48.8094	0.414634	0.0154535		39.3949	0.411709	0.0239608
														46.4834	0.379512	0.00405664		39.4095	0.409103	0.0159881		48.8116	0.415493	0.014264		39.4095	0.412337	0.0246467
														46.5033	0.379324	0.00460061		39.424	0.40969	0.0161749		48.853	0.414751	0.0144571		39.424	0.412987	0.0235698
														46.5232	0.381571	0.0041155		39.4386	0.409407	0.0162477		48.8552	0.416531	0.0151148		39.4386	0.412299	0.0242897
														46.543	0.381574	0.00428087		39.4532	0.409725	0.0169838		48.9002	0.415096	0.0143856		39.4532	0.411711	0.0247308
														46.5629	0.379146	0.00405225		39.4677	0.409162	0.0162107		48.9024	0.415086	0.0164597		39.4677	0.412079	0.0247083
														46.5828	0.379145	0.00404041		39.4823	0.40911	0.0158414		48.9414	0.414512	0.0144708		39.4823	0.413627	0.0240105
														46.6026	0.379988	0.00446546		39.4968	0.40935	0.0164793		48.9436	0.415307	0.0175625		39.4968	0.4138	0.0246115
														46.6225	0.380515	0.00700084		39.5114	0.409741	0.016151		48.9837	0.415507	0.0150987		39.5114	0.41372	0.0257669
														46.6424	0.37991	0.00252335		39.526	0.408941	0.0170248		48.9861	0.415265	0.018023		39.526	0.413437	0.023772
														46.6623	0.379986	0.0022295		39.5405	0.409271	0.0158932		49.0299	0.415445	0.0169452		39.5405	0.412807	0.0239728
														46.6821	0.381931	0.00477012		39.5551	0.410748	0.0159458		49.032	0.414958	0.0166453		39.5551	0.413764	0.0229295
														46.702	0.381594	0.00251037		39.5696	0.410253	0.0170843		49.0715	0.416556	0.0167331		39.5696	0.414017	0.021334
														46.7219	0.381372	0.000655784		39.5842	0.409528	0.0169166		49.0739	0.415824	0.0186912		39.5842	0.413935	0.0229265
														46.7417	0.380786	0.00307315		39.5988	0.409444	0.015978		49.1162	0.415568	0.0163078		39.5988	0.412842	0.0241168
														46.7616	0.379869	0.00483089		39.6133	0.410313	0.0155355		49.1203	0.415821	0.0172753		39.6133	0.41263	0.0234736
														46.7815	0.381106	0.00434134		39.6279	0.409286	0.0173963		49.1601	0.416541	0.0154738		39.6279	0.413495	0.0241968
														46.8013	0.380982	0.00132371		39.6425	0.409052	0.017329		49.1625	0.414452	0.0144894		39.6425	0.4153	0.0240626
														46.8212	0.38075	0.00213156		39.657	0.410667	0.0172423		49.2042	0.416629	0.0157191		39.657	0.414276	0.0247498
														46.8411	0.38004	0.0048237		39.6716	0.409362	0.0166485		49.2063	0.416432	0.0160623		39.6716	0.413352	0.0248968
														46.8609	0.379951	0.0038757		39.6861	0.409109	0.0162254		49.2451	0.415918	0.0182505		39.6861	0.412958	0.0241948
														46.8808	0.381065	0.00386581		39.7007	0.408879	0.0170713		49.2473	0.415089	0.0175563		39.7007	0.412774	0.023998
														46.9007	0.381349	0.00480824		39.7153	0.410498	0.0173803		49.2915	0.417775	0.0163752		39.7153	0.412378	0.0243798
														46.9205	0.381063	0.004		39.7298	0.410526	0.0169923		49.2939	0.415397	0.0160338		39.7298	0.412323	0.0235182
														46.9404	0.380531	0.00384467		39.7444	0.409911	0.0166985		49.3359	0.416698	0.0163532		39.7444	0.413704	0.0245892
														46.9603	0.380976	0.00330282		39.7589	0.41038	0.0164748		49.3381	0.415672	0.0145222		39.7589	0.413007	0.0245531
														46.9801	0.381463	0.00422888		39.7735	0.410942	0.0164036		49.3801	0.415971	0.0177341		39.7735	0.412222	0.0237521
														47	0.380418	0.00285475		39.7881	0.410489	0.0158407		49.3822	0.414705	0.0170157		39.7881	0.413403	0.024032
														47.0199	0.380979	0.00275391		39.8026	0.409709	0.0163627		49.4224	0.41684	0.015427		39.8026	0.413546	0.0241687
														47.0397	0.380075	0.00587722		39.8172	0.410127	0.0178678		49.4247	0.416586	0.0176203		39.8172	0.413575	0.0232213
														47.0596	0.380204	0.00311832		39.8317	0.40959	0.0180427		49.4651	0.418139	0.0186829		39.8317	0.413531	0.0227679
														47.0795	0.380645	0.00300132		39.8463	0.409503	0.0180158		49.4674	0.416118	0.0159437		39.8463	0.412731	0.0236641
														47.0993	0.381055	0.00353378		39.8609	0.409823	0.0174396		49.5134	0.416872	0.0155052		39.8609	0.412581	0.0240253
														47.1192	0.383011	0.00689026		39.8754	0.409811	0.0165366		49.5154	0.413476	0.0161912		39.8754	0.414383	0.0248145
														47.1391	0.381226	0.00517621		39.89	0.410188	0.0167732		49.5545	0.417486	0.0176585		39.89	0.414908	0.025388
														47.1589	0.379808	0.00252203		39.9045	0.410124	0.0171293		49.5565	0.417255	0.0164104		39.9045	0.414253	0.0248291
														47.1788	0.381203	0.00171843		39.9191	0.409213	0.0160938		49.5988	0.418029	0.0160189		39.9191	0.413966	0.023739
														47.1987	0.379888	0.00342184		39.9337	0.409992	0.0153649		49.6011	0.418355	0.0164194		39.9337	0.41314	0.0241074
														47.2185	0.381156	0.00229259		39.9482	0.409994	0.0166155		49.643	0.417645	0.0164514		39.9482	0.414359	0.0249822
														47.2384	0.381293	0.00506354		39.9628	0.410915	0.015928		49.645	0.416402	0.0149855		39.9628	0.414731	0.0247878
														47.2583	0.381906	0.00454124		39.9773	0.409683	0.015765		49.6856	0.417153	0.0177168		39.9773	0.413827	0.0242569
														47.2781	0.382696	0.00518938		39.9919	0.409007	0.016801		49.6877	0.417977	0.0156218		39.9919	0.413831	0.0246513
														47.298	0.381515	0.00366568		40.0065	0.410276	0.0167034		49.7277	0.416314	0.0181104		40.0065	0.413881	0.0241719
														47.3179	0.382606	0.00468309		40.021	0.409279	0.0171865		49.7299	0.41789	0.0164239		40.021	0.413825	0.0242056
														47.3377	0.381226	0.00369621		40.0356	0.410036	0.01676		49.7735	0.415201	0.0167616		40.0356	0.414384	0.023743
														47.3576	0.380548	0.00274837		40.0502	0.409543	0.0166095		49.7759	0.416573	0.0147886		40.0502	0.414608	0.023892
														47.3775	0.380673	0.00323394		40.0647	0.410406	0.0167897		49.818	0.417819	0.0186487		40.0647	0.413546	0.0236066
														47.3974	0.380421	0.00505538		40.0793	0.410696	0.0174604		49.8203	0.417151	0.0175661		40.0793	0.413738	0.0238996
														47.4172	0.380783	0.00391531		40.0938	0.410208	0.0182383		49.861	0.418331	0.0128815		40.0938	0.413528	0.0244156
														47.4371	0.380687	0.00458102		40.1084	0.409486	0.016538		49.863	0.416588	0.01435		40.1084	0.414299	0.0237015
														47.457	0.381137	0.00326479		40.123	0.410192	0.0150005		49.9048	0.416761	0.0180127		40.123	0.415536	0.0242733
														47.4768	0.381826	0.00576926		40.1375	0.410052	0.0164465		49.907	0.417247	0.0154632		40.1375	0.414163	0.0245724
														47.4967	0.381616	0.00420057		40.1521	0.410158	0.0147452		49.9481	0.417738	0.0173132		40.1521	0.413745	0.0246074
														47.5166	0.382416	0.00426113		40.1666	0.409523	0.0156029		49.9505	0.416946	0.0154648		40.1666	0.414798	0.0239574
														47.5364	0.380652	0.00215389		40.1812	0.409006	0.0167003		49.992	0.415983	0.0151092		40.1812	0.414814	0.0251432
														47.5563	0.381138	0.0041293		40.1958	0.411352	0.0171874		49.9942	0.416262	0.0151615		40.1958	0.414985	0.0252005
														47.5762	0.380793	0.00230382		40.2103	0.411347	0.0166706		50.0356	0.418837	0.0162719		40.2103	0.414243	0.0232992
														47.596	0.381457	0.00433444		40.2249	0.410175	0.0160432		50.038	0.417661	0.0138337		40.2249	0.414796	0.0235375
														47.6159	0.382817	0.0045623		40.2394	0.410302	0.0150361		50.0804	0.418601	0.0156823		40.2394	0.413477	0.02356
														47.6358	0.381462	0.0022164		40.254	0.410562	0.0164903		50.0826	0.416514	0.0162779		40.254	0.413073	0.0244517
														47.6556	0.381125	0.00198114		40.2686	0.410947	0.0169995		50.1241	0.417068	0.0167635		40.2686	0.413799	0.0247987
														47.6755	0.381795	0.0049544		40.2831	0.409957	0.0166237		50.1264	0.419373	0.0164188		40.2831	0.414004	0.0253403
														47.6954	0.382096	0.00396231		40.2977	0.410321	0.0166758		50.1667	0.418448	0.01616		40.2977	0.414841	0.025591
														47.7152	0.380394	0.0027195		40.3122	0.410224	0.0171003		50.169	0.418447	0.0152065		40.3122	0.414135	0.0235142
														47.7351	0.381799	0.00238245		40.3268	0.410024	0.0171436		50.2105	0.419514	0.0146309		40.3268	0.414728	0.0240707
														47.755	0.382322	0.00375657		40.3414	0.410895	0.0167816		50.2128	0.416438	0.0178992		40.3414	0.413547	0.0238355
														47.7748	0.383188	0.00387186		40.3559	0.41019	0.01726		50.2541	0.417685	0.0170078		40.3559	0.414062	0.0234603
														47.7947	0.380622	0.00337624		40.3705	0.4104	0.0165344		50.2561	0.419021	0.0169251		40.3705	0.414751	0.0256554
														47.8146	0.382003	0.00491147		40.3851	0.410536	0.0167086		50.2979	0.418555	0.0177189		40.3851	0.414344	0.0257814
														47.8344	0.381574	0.00301561		40.3996	0.410713	0.0166368		50.3002	0.41914	0.0153351		40.3996	0.415417	0.0245438
														47.8543	0.381534	0.00230815		40.4142	0.411752	0.0159888		50.343	0.417855	0.0172487		40.4142	0.415093	0.0230452
														47.8742	0.382067	0.00335664		40.4287	0.410929	0.0170051		50.3454	0.418886	0.0150294		40.4287	0.414584	0.0246247
														47.894	0.381767	0.00265259		40.4433	0.41152	0.0147509		50.3876	0.419848	0.0173217		40.4433	0.415651	0.0237189
														47.9139	0.378066	0.00424662		40.4579	0.409622	0.0169178		50.3899	0.417699	0.0137256		40.4579	0.415971	0.0258184
														47.9338	0.381359	0.00370684		40.4724	0.409599	0.0175539		50.4302	0.41767	0.0153805		40.4724	0.414949	0.0243993
														47.9536	0.382467	0.00268001		40.487	0.410297	0.0166498		50.4324	0.418206	0.0157944		40.487	0.415683	0.0245284
														47.9735	0.381929	0.00134924		40.5015	0.409236	0.0169568		50.4729	0.418741	0.016659		40.5015	0.415573	0.0242248
														47.9934	0.381813	0.00162161		40.5161	0.409959	0.0175331		50.4751	0.417054	0.0174664		40.5161	0.414768	0.0246913
														48.0132	0.381787	0.00301192		40.5307	0.409936	0.0160343		50.5176	0.417848	0.0142477		40.5307	0.414729	0.0251191
														48.0331	0.38017	0.00257606		40.5452	0.410554	0.0166805		50.5199	0.419729	0.0172996		40.5452	0.415366	0.0230285
														48.053	0.381387	0.00272302		40.5598	0.41163	0.0168641		50.5615	0.418011	0.0170308		40.5598	0.415285	0.0248404
														48.0728	0.381717	0.00535475		40.5743	0.411827	0.0168504		50.5637	0.418975	0.0168474		40.5743	0.414863	0.0264129
														48.0927	0.381203	0.00453453		40.5889	0.411202	0.0169368		50.6066	0.417342	0.0156781		40.5889	0.415348	0.0254901
														48.1126	0.383428	0.005251		40.6035	0.410516	0.0170733		50.6089	0.418669	0.0168566		40.6035	0.415065	0.0242119
														48.1325	0.383833	0.00368194		40.618	0.41099	0.0172943		50.6486	0.419254	0.014812		40.618	0.413942	0.0247452
														48.1523	0.380467	0.00278241		40.6326	0.411096	0.0171832		50.6509	0.418415	0.017114		40.6326	0.413361	0.0246862
														48.1722	0.381329	0.00244546		40.6471	0.410799	0.0175779		50.6941	0.418082	0.017737		40.6471	0.414313	0.0249564
														48.1921	0.382164	0.00515799		40.6617	0.412698	0.0173006		50.6963	0.417624	0.0165192		40.6617	0.415133	0.0247688
														48.2119	0.381926	0.00421549		40.6763	0.412415	0.0156844		50.7349	0.419506	0.0160233		40.6763	0.415873	0.0245312
														48.2318	0.38223	0.00324988		40.6908	0.411159	0.0170967		50.7371	0.419406	0.0172711		40.6908	0.415683	0.0243393
														48.2517	0.383118	0.00401036		40.7054	0.410015	0.016892		50.7824	0.41929	0.0180612		40.7054	0.41514	0.0240774
														48.2715	0.383753	0.00515025		40.7199	0.411232	0.0164847		50.7846	0.419833	0.0158936		40.7199	0.414327	0.0241062
														48.2914	0.38356	0.00462408		40.7345	0.410942	0.0173884		50.8248	0.419794	0.0179424		40.7345	0.414472	0.0236876
														48.3113	0.383622	0.00453074		40.7491	0.410861	0.0158789		50.8267	0.417348	0.0152269		40.7491	0.415714	0.0233537
														48.3311	0.384036	0.00309499		40.7636	0.410357	0.0161123		50.8688	0.420004	0.0181311		40.7636	0.415598	0.0245282
														48.351	0.382203	0.00237947		40.7782	0.410516	0.0174463		50.8712	0.419274	0.0143053		40.7782	0.414296	0.023563
														48.3709	0.381338	0.00433756		40.7928	0.411199	0.0178159		50.9122	0.419367	0.0163713		40.7928	0.41489	0.0235298
														48.3907	0.383229	0.00349922		40.8073	0.411471	0.016581		50.9144	0.419485	0.0157893		40.8073	0.414874	0.0254222
														48.4106	0.382201	0.00259857		40.8219	0.412128	0.016295		50.9577	0.420357	0.0155187		40.8219	0.415041	0.0233883
														48.4305	0.382925	0.000738011		40.8364	0.411311	0.0163522		50.96	0.417358	0.0162466		40.8364	0.415399	0.0240364
														48.4503	0.382543	0.00199654		40.851	0.410991	0.0179105		50.9984	0.419326	0.0166228		40.851	0.415163	0.0260876
														48.4702	0.382465	0.00342918		40.8656	0.411745	0.0158637		51.0008	0.420022	0.0156818		40.8656	0.415156	0.0261987
														48.4901	0.383342	0.00259789		40.8801	0.412251	0.0171049		51.042	0.418071	0.0157753		40.8801	0.415912	0.0251256
														48.5099	0.383065	0.00373995		40.8947	0.411376	0.017431		51.0442	0.420443	0.0159655		40.8947	0.416049	0.0251775
														48.5298	0.382419	0.00413317		40.9092	0.410693	0.0184266		51.0863	0.41906	0.0167677		40.9092	0.416158	0.0240761
														48.5497	0.38286	0.00203883		40.9238	0.409714	0.0161937		51.0883	0.417734	0.0151933		40.9238	0.415449	0.0230928
														48.5695	0.382316	0.00253115		40.9384	0.41108	0.0169251		51.1326	0.418126	0.0150916		40.9384	0.414112	0.023299
														48.5894	0.382737	0.00425394		40.9529	0.411608	0.0165139		51.1348	0.419484	0.0182719		40.9529	0.414414	0.0247702
														48.6093	0.383348	0.00533538		40.9675	0.410371	0.0173075		51.1754	0.421188	0.018096		40.9675	0.415816	0.0242871
														48.6291	0.383963	0.00551493		40.982	0.411678	0.0172796		51.1775	0.420172	0.016725		40.982	0.415653	0.0234206
														48.649	0.383316	0.00421911		40.9966	0.411536	0.0164419		51.2211	0.418852	0.0177218		40.9966	0.414797	0.0235064
														48.6689	0.382083	0.00201737		41.0112	0.410717	0.0158679		51.2232	0.416552	0.0174638		41.0112	0.415072	0.0234457
														48.6887	0.382011	0.00208825		41.0257	0.410795	0.0150638		51.2618	0.420375	0.018513		41.0257	0.416587	0.024383
														48.7086	0.382053	0.00359509		41.0403	0.411296	0.0171966		51.2638	0.419699	0.0165912		41.0403	0.415028	0.0244757
														48.7285	0.383353	0.00289624		41.0548	0.411698	0.0170092		51.3059	0.419678	0.0171329		41.0548	0.415463	0.0244641
														48.7483	0.381933	0.00501222		41.0694	0.411342	0.0165819		51.3081	0.418012	0.0143711		41.0694	0.414625	0.0245392
														48.7682	0.383583	0.00586673		41.084	0.410006	0.0156845		51.3512	0.421164	0.0155231		41.084	0.414825	0.0237251
														48.7881	0.384421	0.00389714		41.0985	0.411787	0.0174533		51.3532	0.419434	0.0165836		41.0985	0.415481	0.0231998
														48.8079	0.385369	0.00565373		41.1131	0.411073	0.0158172		51.3936	0.419961	0.0168945		41.1131	0.415708	0.0240835
														48.8278	0.383495	0.00560376		41.1276	0.411371	0.0172658		51.3957	0.418871	0.0162123		41.1276	0.414734	0.0237654
														48.8477	0.383408	0.00509812		41.1422	0.41247	0.0165843		51.4376	0.420928	0.0158271		41.1422	0.415359	0.0244402
														48.8675	0.385215	0.00511042		41.1568	0.411389	0.0166031		51.4397	0.420754	0.0170724		41.1568	0.414751	0.0247747
														48.8874	0.385053	0.00492771		41.1713	0.41136	0.0156796		51.4815	0.420813	0.0143956		41.1713	0.416101	0.0244543
														48.9073	0.383499	0.00299341		41.1859	0.411375	0.0156287		51.4838	0.420563	0.0170731		41.1859	0.416499	0.0247073
														48.9272	0.383249	0.00324549		41.2005	0.411838	0.0157489		51.5241	0.419869	0.0163323		41.2005	0.41559	0.0240961
														48.947	0.383975	0.00548408		41.215	0.41105	0.0151819		51.5263	0.420344	0.0178265		41.215	0.415573	0.0235734
														48.9669	0.385104	0.0044473		41.2296	0.411041	0.0170698		51.5706	0.421632	0.0190433		41.2296	0.415404	0.0233011
														48.9868	0.382686	0.00456257		41.2441	0.411474	0.0163497		51.5729	0.421348	0.0144434		41.2441	0.414981	0.023093
														49.0066	0.383274	0.00355098		41.2587	0.410585	0.0157511		51.6144	0.420385	0.0167843		41.2587	0.415105	0.0254667
														49.0265	0.382261	0.00188546		41.2733	0.412396	0.0167984		51.6165	0.421233	0.0158077		41.2733	0.415826	0.0224316
														49.0464	0.383903	0.00367092		41.2878	0.412154	0.0157176		51.6553	0.418926	0.0163438		41.2878	0.415586	0.0239858
														49.0662	0.383391	0.00544096		41.3024	0.41165	0.0160419		51.6575	0.420156	0.0154988		41.3024	0.414382	0.0235256
														49.0861	0.38323	0.00486306		41.3169	0.410935	0.0162086		51.6976	0.418728	0.0169342		41.3169	0.415848	0.0237724
														49.106	0.385092	0.0046773		41.3315	0.411228	0.0173085		51.6998	0.421076	0.0166736		41.3315	0.417312	0.0258992
														49.1258	0.384209	0.00526785		41.3461	0.411059	0.0167466		51.7457	0.421996	0.0171002		41.3461	0.416071	0.0248575
														49.1457	0.383628	0.00499705		41.3606	0.411751	0.0165186		51.748	0.419543	0.0170404		41.3606	0.416609	0.0232047
														49.1656	0.383177	0.00392414		41.3752	0.414217	0.0178894		51.7894	0.42169	0.0177286		41.3752	0.416851	0.0227522
														49.1854	0.384439	0.00532258		41.3897	0.411479	0.0174308		51.7916	0.42181	0.0178803		41.3897	0.416283	0.0238255
														49.2053	0.386326	0.00399831		41.4043	0.411718	0.0171263		51.8309	0.422773	0.0160607		41.4043	0.416976	0.0236604
														49.2252	0.3821	0.00167617		41.4189	0.412323	0.0171187		51.8331	0.421221	0.0176749		41.4189	0.416168	0.0239099
														49.245	0.383664	0.00348445		41.4334	0.411012	0.0170928		51.8736	0.420351	0.0180851		41.4334	0.415876	0.0236922
														49.2649	0.383646	0.00350663		41.448	0.410688	0.0166912		51.8759	0.419883	0.0156512		41.448	0.416671	0.024548
														49.2848	0.383176	0.00282532		41.4625	0.411312	0.0174312		51.9202	0.423185	0.0186787		41.4625	0.415932	0.0229097
														49.3046	0.38498	0.00325053		41.4771	0.412024	0.0172527		51.9225	0.421616	0.0163527		41.4771	0.416054	0.0240408
														49.3245	0.384451	0.00278302		41.4917	0.411836	0.0173693		51.9646	0.421854	0.0168694		41.4917	0.416662	0.0244194
														49.3444	0.384266	0.0018728		41.5062	0.411875	0.0171792		51.967	0.422523	0.0161401		41.5062	0.416779	0.0243203
														49.3642	0.383855	0.0035754		41.5208	0.413312	0.0168872		52.0082	0.421125	0.0159677		41.5208	0.416931	0.0245642
														49.3841	0.384437	0.00661358		41.5354	0.412478	0.0169124		52.0105	0.421596	0.0183954		41.5354	0.418014	0.0237661
														49.404	0.384299	0.00555545		41.5499	0.411077	0.0176424		52.0499	0.422568	0.0171339		41.5499	0.417392	0.0256036
														49.4238	0.384062	0.0039939		41.5645	0.411151	0.0159264		52.0521	0.421352	0.017018		41.5645	0.415955	0.0231325
														49.4437	0.383483	0.00406372		41.579	0.412722	0.0176047		52.0934	0.42283	0.0155615		41.579	0.417408	0.02481
														49.4636	0.385061	0.00381049		41.5936	0.41262	0.0160479		52.0957	0.420782	0.0180826		41.5936	0.416436	0.0244584
														49.4834	0.384214	0.00433557		41.6082	0.413008	0.0160348		52.1392	0.421257	0.0148459		41.6082	0.417019	0.0244893
														49.5033	0.382267	0.00373773		41.6227	0.411871	0.017295		52.1412	0.422961	0.018354		41.6227	0.415909	0.0245345
														49.5232	0.382976	0.0031477		41.6373	0.412437	0.0175544		52.1807	0.42263	0.0189313		41.6373	0.415181	0.0248137
														49.543	0.385998	0.00470457		41.6518	0.413407	0.0169827		52.183	0.421195	0.0163438		41.6518	0.418254	0.0244159
														49.5629	0.385155	0.00240517		41.6664	0.412958	0.0159659		52.2292	0.42271	0.0161564		41.6664	0.41594	0.0261082
														49.5828	0.383399	0.00334647		41.681	0.411108	0.0180181		52.2313	0.420924	0.0159968		41.681	0.417783	0.0257814
														49.6026	0.381223	0.00391008		41.6955	0.411263	0.0176936		52.271	0.421896	0.0155012		41.6955	0.416125	0.0239905
														49.6225	0.384321	0.00331316		41.7101	0.411573	0.0174078		52.273	0.422512	0.0164462		41.7101	0.417067	0.0243132
														49.6424	0.384228	0.00127412		41.7246	0.410622	0.0176311		52.3143	0.421078	0.0159958		41.7246	0.416026	0.0239966
														49.6623	0.384054	0.00327448		41.7392	0.411918	0.0174283		52.3164	0.420596	0.0151201		41.7392	0.417878	0.0236664
														49.6821	0.386039	0.00312544		41.7538	0.410917	0.0171255		52.357	0.42049	0.0169881		41.7538	0.415681	0.0227056
														49.702	0.383394	0.00527002		41.7683	0.413096	0.0159161		52.3592	0.422262	0.0190226		41.7683	0.416252	0.0254739
														49.7219	0.383721	0.0032053		41.7829	0.412984	0.0158713		52.4026	0.42289	0.0181765		41.7829	0.418085	0.0233799
														49.7417	0.385846	0.00475055		41.7974	0.412964	0.0162349		52.4047	0.422307	0.0175718		41.7974	0.417562	0.0235483
														49.7616	0.387054	0.00451787		41.812	0.411667	0.0164837		52.4448	0.420327	0.0186209		41.812	0.416122	0.0237887
														49.7815	0.384879	0.0017652		41.8266	0.41276	0.0168691		52.4469	0.421448	0.0171183		41.8266	0.416122	0.0251779
														49.8013	0.384389	0.00290261		41.8411	0.412014	0.0164275		52.4885	0.423191	0.0182437		41.8411	0.417033	0.0242031
														49.8212	0.38499	0.00514595		41.8557	0.413904	0.0168504		52.4907	0.421044	0.013003		41.8557	0.416622	0.0231013
														49.8411	0.384559	0.00462936		41.8702	0.413331	0.0161961		52.532	0.421367	0.0175244		41.8702	0.418107	0.0252841
														49.8609	0.384612	0.00430307		41.8848	0.41403	0.0159069		52.5342	0.4205	0.0163099		41.8848	0.418094	0.0260521
														49.8808	0.384944	0.00488884		41.8994	0.413351	0.0154747		52.5767	0.420148	0.0166419		41.8994	0.418377	0.0234226
														49.9007	0.384599	0.00224701		41.9139	0.41283	0.0163053		52.5788	0.421688	0.0170967		41.9139	0.416841	0.0260352
														49.9205	0.384922	0.0046479		41.9285	0.413006	0.0158845		52.6204	0.42254	0.0136115		41.9285	0.416761	0.0237831
														49.9404	0.384255	0.00494458		41.9431	0.412997	0.0157835		52.6224	0.422234	0.0163243		41.9431	0.416216	0.0225275
														49.9603	0.383273	0.00698327		41.9576	0.412884	0.0166082		52.6639	0.422422	0.0165805		41.9576	0.417626	0.025245
														49.9801	0.385914	0.00512557		41.9722	0.412162	0.0172127		52.6661	0.421901	0.0176504		41.9722	0.417184	0.0240941
														50	0.385187	0.00434005		41.9867	0.412495	0.0168468		52.7088	0.422414	0.0184489		41.9867	0.418834	0.0248097
														50.0199	0.3852	0.00512673		42.0013	0.411719	0.0162151		52.7111	0.422103	0.0188331		42.0013	0.417125	0.0249237
														50.0397	0.387582	0.00385403		42.0159	0.411696	0.0170375		52.7519	0.422966	0.0169941		42.0159	0.418377	0.0241269
														50.0596	0.385532	0.00391103		42.0304	0.412314	0.0167911		52.754	0.423195	0.0167991		42.0304	0.417684	0.0253816
														50.0795	0.38494	0.00447596		42.045	0.412796	0.0159208		52.7959	0.420593	0.0162064		42.045	0.417526	0.0239465
														50.0993	0.384727	0.0033009		42.0595	0.412655	0.0165552		52.798	0.421828	0.0170319		42.0595	0.415969	0.0247028
														50.1192	0.384708	0.00298061		42.0741	0.412954	0.0162817		52.8423	0.425025	0.0172569		42.0741	0.41678	0.0251442
														50.1391	0.385882	0.00354684		42.0887	0.4118	0.0165556		52.8444	0.423394	0.0159214		42.0887	0.416738	0.0244483
														50.1589	0.385639	0.00485221		42.1032	0.412979	0.0166238		52.8869	0.422285	0.0175096		42.1032	0.418046	0.0245059
														50.1788	0.386017	0.00343592		42.1178	0.412084	0.0147364		52.8891	0.422994	0.017655		42.1178	0.417301	0.0246783
														50.1987	0.385483	0.0021844		42.1323	0.41245	0.0164101		52.9292	0.423291	0.0176847		42.1323	0.417726	0.0266256
														50.2185	0.384876	0.00562571		42.1469	0.412778	0.0181138		52.9314	0.423899	0.0178824		42.1469	0.416537	0.0229264
														50.2384	0.383101	0.00208296		42.1615	0.412948	0.0177984		52.9742	0.422768	0.0172628		42.1615	0.418307	0.0245504
														50.2583	0.385527	0.00319363		42.176	0.412746	0.0172951		52.9762	0.421636	0.0189078		42.176	0.418384	0.0247328
														50.2781	0.385272	0.004116		42.1906	0.412511	0.0173957		53.0141	0.422664	0.0167011		42.1906	0.418345	0.0235362
														50.298	0.386062	0.00228973		42.2051	0.412106	0.0160414		53.0164	0.423042	0.0159615		42.2051	0.416717	0.0241374
														50.3179	0.383431	0.0017506		42.2197	0.412321	0.0157283		53.0609	0.425636	0.0184287		42.2197	0.417409	0.0242687
														50.3377	0.384801	0.0025149		42.2343	0.412698	0.0157234		53.0632	0.424053	0.0163291		42.2343	0.418214	0.0249978
														50.3576	0.38366	0.00348102		42.2488	0.411198	0.0172092		53.1053	0.423456	0.0196389		42.2488	0.417871	0.0221873
														50.3775	0.38614	0.00559419		42.2634	0.41241	0.0163645		53.1075	0.424449	0.018247		42.2634	0.416362	0.0234251
														50.3974	0.386784	0.00530117		42.2779	0.412572	0.0173569		53.1486	0.422658	0.0155446		42.2779	0.417519	0.0246766
														50.4172	0.384802	0.00476611		42.2925	0.412662	0.0166916		53.1512	0.424855	0.0173103		42.2925	0.41746	0.0244807
														50.4371	0.385096	0.00414298		42.3071	0.413218	0.0165031		53.1938	0.423498	0.0181797		42.3071	0.418338	0.0240085
														50.457	0.383981	0.0041104		42.3216	0.412122	0.0160095		53.1959	0.42509	0.0188827		42.3216	0.418635	0.0264478
														50.4768	0.384969	0.00400704		42.3362	0.412545	0.0168005		53.2347	0.423154	0.0176081		42.3362	0.416873	0.0252622
														50.4967	0.385491	0.00247292		42.3508	0.413491	0.0154132		53.237	0.421198	0.017359		42.3508	0.418317	0.026278
														50.5166	0.386938	0.00288869		42.3653	0.413476	0.0169769		53.2818	0.423998	0.0175627		42.3653	0.418729	0.0246553
														50.5364	0.386386	0.00319557		42.3799	0.41492	0.0181576		53.284	0.424224	0.0172829		42.3799	0.417658	0.025676
														50.5563	0.387548	0.0037917		42.3944	0.413091	0.0172752		53.3253	0.423094	0.0186011		42.3944	0.417584	0.022508
														50.5762	0.385352	0.00184167		42.409	0.412604	0.0155023		53.3275	0.422376	0.0170996		42.409	0.416783	0.0240606
														50.596	0.387652	0.00212293		42.4236	0.411891	0.0162079		53.3702	0.425376	0.0163952		42.4236	0.418792	0.0244896
														50.6159	0.385966	0.00502523		42.4381	0.411999	0.0183132		53.3722	0.423981	0.0189018		42.4381	0.417842	0.0240143
														50.6358	0.384842	0.00517024		42.4527	0.413486	0.018048		53.4119	0.426181	0.0172066		42.4527	0.416941	0.0259539
														50.6556	0.385185	0.00583944		42.4672	0.414443	0.0168305		53.4141	0.422839	0.0177274		42.4672	0.416704	0.0253503
														50.6755	0.386045	0.00494718		42.4818	0.414989	0.0177888		53.4563	0.424041	0.0175023		42.4818	0.418079	0.0236405
														50.6954	0.385247	0.0031277		42.4964	0.413569	0.0170637		53.4585	0.424261	0.0166567		42.4964	0.418175	0.0249586
														50.7152	0.386643	0.00217792		42.5109	0.412175	0.0160333		53.4987	0.426157	0.0187524		42.5109	0.418234	0.0237316
														50.7351	0.385126	0.00466396		42.5255	0.412385	0.0167748		53.5014	0.423713	0.0195235		42.5255	0.418805	0.0242917
														50.755	0.384446	0.00431656		42.54	0.413114	0.0174523		53.5448	0.424934	0.018315		42.54	0.417272	0.0251996
														50.7748	0.3869	0.00382866		42.5546	0.412844	0.0152405		53.547	0.423934	0.0172186		42.5546	0.417624	0.0245128
														50.7947	0.387692	0.00461631		42.5692	0.412802	0.0168767		53.5872	0.424718	0.0153691		42.5692	0.417089	0.0254346
														50.8146	0.386603	0.00182229		42.5837	0.413828	0.0173601		53.5894	0.424805	0.0173895		42.5837	0.417761	0.0260088
														50.8344	0.387069	0.00318302		42.5983	0.412818	0.0178815		53.6329	0.424854	0.0169701		42.5983	0.417895	0.0242353
														50.8543	0.384453	0.00277563		42.6128	0.413621	0.0162168		53.635	0.423567	0.01739		42.6128	0.418806	0.0235908
														50.8742	0.388284	0.00211969		42.6274	0.412775	0.0167246		53.673	0.424165	0.0170356		42.6274	0.41949	0.0257277
														50.894	0.385471	0.00495691		42.642	0.414668	0.0173886		53.6751	0.423934	0.0177306		42.642	0.420668	0.0247858
														50.9139	0.385678	0.00578055		42.6565	0.414301	0.0177233		53.7203	0.423578	0.0160222		42.6565	0.420031	0.024732
														50.9338	0.385961	0.0045964		42.6711	0.413887	0.0168035		53.7225	0.424956	0.0159144		42.6711	0.4184	0.0246152
														50.9536	0.387979	0.00508601		42.6856	0.413436	0.0168935		53.7631	0.425284	0.0174649		42.6856	0.417539	0.0239561
														50.9735	0.385777	0.00381924		42.7002	0.412694	0.015523		53.7652	0.422786	0.0171589		42.7002	0.418773	0.0233289
														50.9934	0.386678	0.00262455		42.7148	0.413275	0.0168027		53.8072	0.424078	0.0178487		42.7148	0.419293	0.0252438
														51.0132	0.385321	0.00456842		42.7293	0.41364	0.0179008		53.8094	0.427172	0.015965		42.7293	0.419433	0.0252391
														51.0331	0.384776	0.00462634		42.7439	0.412533	0.0161743		53.8517	0.425032	0.0192615		42.7439	0.418771	0.0233797
														51.053	0.387908	0.00431029		42.7585	0.41254	0.0160808		53.8538	0.42433	0.017484		42.7585	0.41965	0.0241184
														51.0728	0.3891	0.00441146		42.773	0.41373	0.0170863		53.8962	0.424724	0.0155736		42.773	0.418798	0.0236477
														51.0927	0.387139	0.00436165		42.7876	0.413848	0.0189258		53.8983	0.424518	0.0189895		42.7876	0.418785	0.0229317
														51.1126	0.387694	0.0039023		42.8021	0.413342	0.0176638		53.936	0.426181	0.0190776		42.8021	0.418593	0.025564
														51.1325	0.38536	0.004334		42.8167	0.413096	0.0166491		53.938	0.426337	0.017214		42.8167	0.418354	0.0250595
														51.1523	0.386048	0.00385631		42.8313	0.412533	0.0165418		53.9813	0.42466	0.0169334		42.8313	0.419146	0.0243731
														51.1722	0.385285	0.00459033		42.8458	0.413271	0.0162849		53.9837	0.425266	0.0158175		42.8458	0.418969	0.0246639
														51.1921	0.385395	0.00331042		42.8604	0.413127	0.0163029		54.028	0.424537	0.0160586		42.8604	0.419031	0.0245607
														51.2119	0.386625	0.00486339		42.8749	0.412688	0.0163091		54.0301	0.426168	0.0157286		42.8749	0.418962	0.0238796
														51.2318	0.38749	0.0042141		42.8895	0.412949	0.0174429		54.0704	0.424693	0.0171169		42.8895	0.419045	0.0243605
														51.2517	0.386468	0.00270886		42.9041	0.414042	0.0157721		54.0723	0.42541	0.0175322		42.9041	0.419517	0.0243724
														51.2715	0.386239	0.00263501		42.9186	0.413599	0.0163267		54.1143	0.426199	0.0176855		42.9186	0.419931	0.0251983
														51.2914	0.386765	0.00437705		42.9332	0.414571	0.0152835		54.1164	0.423075	0.0180229		42.9332	0.419471	0.0249801
														51.3113	0.38581	0.00507295		42.9477	0.414039	0.0162798		54.1586	0.425664	0.018547		42.9477	0.419658	0.0245018
														51.3311	0.387649	0.00336734		42.9623	0.413329	0.0177728		54.1604	0.425644	0.0182029		42.9623	0.419818	0.0244278
														51.351	0.386146	0.00333395		42.9769	0.413188	0.0184939		54.2012	0.425038	0.0169123		42.9769	0.419951	0.0251707
														51.3709	0.387151	0.00435925		42.9914	0.41265	0.0171414		54.2038	0.423038	0.0160294		42.9914	0.41912	0.0249658
														51.3907	0.388043	0.00383003		43.006	0.413059	0.0165613		54.2472	0.425143	0.0151749		43.006	0.418411	0.0259648
														51.4106	0.386461	0.00390164		43.0205	0.413109	0.0160308		54.2495	0.427323	0.0186074		43.0205	0.41794	0.0251944
														51.4305	0.388232	0.00480149		43.0351	0.413471	0.0164769		54.2893	0.425756	0.0170793		43.0351	0.418941	0.0239187
														51.4503	0.386488	0.00504211		43.0497	0.4133	0.0173901		54.2914	0.426536	0.018069		43.0497	0.419657	0.0249494
														51.4702	0.386612	0.00524076		43.0642	0.413543	0.0168992		54.331	0.427006	0.0187041		43.0642	0.418495	0.0244517
														51.4901	0.38564	0.000934215		43.0788	0.415096	0.0172894		54.333	0.425711	0.0170656		43.0788	0.419403	0.0242737
														51.5099	0.38689	0.000862607		43.0934	0.414091	0.0178516		54.377	0.425825	0.0168129		43.0934	0.420775	0.0246539
														51.5298	0.38875	0.00469983		43.1079	0.415072	0.0166534		54.3793	0.425739	0.0170068		43.1079	0.420126	0.0250955
														51.5497	0.387954	0.00552916		43.1225	0.414237	0.0172771		54.4216	0.42519	0.0182517		43.1225	0.419325	0.0242276
														51.5695	0.387522	0.00375386		43.137	0.414224	0.0160664		54.4238	0.425162	0.0161438		43.137	0.418806	0.0242337
														51.5894	0.387831	0.00239775		43.1516	0.413532	0.0161758		54.4637	0.427239	0.0168369		43.1516	0.419541	0.0244425
														51.6093	0.387157	0.00205718		43.1662	0.413988	0.0177425		54.4658	0.424983	0.018944		43.1662	0.420013	0.0248811
														51.6291	0.386574	0.00247719		43.1807	0.415039	0.0177931		54.5082	0.426168	0.0184273		43.1807	0.419394	0.0249095
														51.649	0.38869	0.00534952		43.1953	0.413458	0.0172976		54.5106	0.42533	0.0181381		43.1953	0.418261	0.0239523
														51.6689	0.385262	0.00397623		43.2098	0.413497	0.0170232		54.5515	0.42722	0.0178643		43.2098	0.41901	0.0240369
														51.6887	0.384835	0.004382		43.2244	0.413227	0.0165702		54.5535	0.425841	0.0174084		43.2244	0.421096	0.0250889
														51.7086	0.388304	0.00409716		43.239	0.413866	0.0176333		54.5969	0.425687	0.0177544		43.239	0.420298	0.0257125
														51.7285	0.387822	0.00356712		43.2535	0.414938	0.0177629		54.5989	0.424892	0.0177318		43.2535	0.42006	0.0238293
														51.7483	0.386666	0.0068125		43.2681	0.414999	0.0178491		54.64	0.426855	0.0172531		43.2681	0.419921	0.0259214
														51.7682	0.386217	0.00510684		43.2826	0.415589	0.0168443		54.6421	0.425449	0.020282		43.2826	0.419103	0.0256804
														51.7881	0.38627	0.00360174		43.2972	0.414356	0.0175315		54.6838	0.425947	0.0171456		43.2972	0.419214	0.0248878
														51.8079	0.386565	0.00499108		43.3118	0.413484	0.0179548		54.6858	0.427039	0.0198471		43.3118	0.418985	0.0242549
														51.8278	0.388777	0.00338377		43.3263	0.413523	0.0177045		54.7271	0.426592	0.0161956		43.3263	0.419609	0.0249026
														51.8477	0.387061	0.00467378		43.3409	0.414425	0.016867		54.7294	0.42608	0.0166405		43.3409	0.420357	0.0249516
														51.8675	0.386344	0.00353592		43.3554	0.413988	0.0165932		54.7706	0.426689	0.0195786		43.3554	0.41909	0.0239233
														51.8874	0.387512	0.00267818		43.37	0.413973	0.0153933		54.7726	0.426393	0.0170763		43.37	0.419328	0.0234085
														51.9073	0.390149	0.00445737		43.3846	0.413624	0.0158813		54.8148	0.425043	0.0161595		43.3846	0.419952	0.0232916
														51.9272	0.389094	0.00446045		43.3991	0.414718	0.0162684		54.817	0.426507	0.0181716		43.3991	0.419032	0.0237475
														51.947	0.386443	0.00568499		43.4137	0.415089	0.016141		54.858	0.426327	0.0162246		43.4137	0.418601	0.0240678
														51.9669	0.387873	0.00420978		43.4282	0.414448	0.016992		54.8599	0.425259	0.016508		43.4282	0.418992	0.0245936
														51.9868	0.387478	0.00426556		43.4428	0.414773	0.017837		54.9022	0.426708	0.0166899		43.4428	0.419563	0.0250962
														52.0066	0.387799	0.00395594		43.4574	0.413973	0.0174769		54.9043	0.427249	0.0160266		43.4574	0.419377	0.0248331
														52.0265	0.387119	0.00565999		43.4719	0.413913	0.0167418		54.9454	0.426797	0.0179052		43.4719	0.419065	0.0247369
														52.0464	0.38839	0.00431447		43.4865	0.413623	0.0173765		54.9477	0.427012	0.0159682		43.4865	0.418761	0.0241095
														52.0662	0.387492	0.00622832		43.5011	0.413459	0.0172423		54.9923	0.42784	0.0191824		43.5011	0.418946	0.0237515
														52.0861	0.387834	0.00462179		43.5156	0.414422	0.0166644		54.9944	0.429097	0.0183214		43.5156	0.419881	0.024405
														52.106	0.388756	0.00460896		43.5302	0.414457	0.0176238		55.0325	0.428166	0.0176588		43.5302	0.419456	0.0245793
														52.1258	0.388282	0.00384425		43.5447	0.414033	0.0175833		55.0345	0.427315	0.0158697		43.5447	0.418942	0.0239715
														52.1457	0.387522	0.00151408		43.5593	0.414573	0.0162379		55.0758	0.428115	0.0167012		43.5593	0.420021	0.0243811
														52.1656	0.388548	0.0022266		43.5739	0.41512	0.0166354		55.0781	0.427602	0.0191779		43.5739	0.420382	0.0259912
														52.1854	0.387433	0.00316197		43.5884	0.414785	0.0181963		55.1209	0.427238	0.0181764		43.5884	0.420349	0.0261757
														52.2053	0.388693	0.00331075		43.603	0.414716	0.0178867		55.1229	0.425729	0.0181963		43.603	0.42018	0.0251106
														52.2252	0.387345	0.00429006		43.6175	0.414167	0.0168251		55.1652	0.427708	0.0175158		43.6175	0.420306	0.0240718
														52.245	0.387092	0.00525953		43.6321	0.41415	0.0175659		55.1675	0.426029	0.0173161		43.6321	0.420597	0.0244363
														52.2649	0.385685	0.00328832		43.6467	0.413963	0.017818		55.2111	0.427732	0.0168482		43.6467	0.420355	0.0254658
														52.2848	0.385816	0.00309027		43.6612	0.413325	0.0160471		55.2131	0.42756	0.016472		43.6612	0.420702	0.0247447
														52.3046	0.388286	0.00208578		43.6758	0.414084	0.0164084		55.2531	0.429299	0.0167398		43.6758	0.421294	0.0245586
														52.3245	0.387685	0.00304987		43.6903	0.414359	0.017321		55.2552	0.427257	0.0182445		43.6903	0.421246	0.0238922
														52.3444	0.387652	0.00466925		43.7049	0.414381	0.0168207		55.2965	0.429914	0.0178019		43.7049	0.421434	0.0233946
														52.3642	0.387834	0.00455428		43.7195	0.414879	0.0168498		55.2985	0.428419	0.0145874		43.7195	0.421454	0.0247773
														52.3841	0.389604	0.00608916		43.734	0.414595	0.0172545		55.3397	0.427708	0.0157024		43.734	0.421365	0.0254749
														52.404	0.38798	0.00549221		43.7486	0.414147	0.0171797		55.3434	0.427183	0.0180555		43.7486	0.421227	0.0244723
														52.4238	0.388615	0.00185159		43.7631	0.413388	0.0167507		55.3851	0.426628	0.0185032		43.7631	0.420502	0.0240909
														52.4437	0.390176	0.00410141		43.7777	0.413336	0.0170865		55.3874	0.429034	0.0178499		43.7777	0.420917	0.0245026
														52.4636	0.386699	0.00549579		43.7923	0.414971	0.015771		55.4295	0.42936	0.0186786		43.7923	0.421008	0.0247255
														52.4834	0.3887	0.00552601		43.8068	0.415861	0.0164712		55.4316	0.427071	0.017576		43.8068	0.42048	0.0238884
														52.5033	0.386798	0.00524938		43.8214	0.415632	0.0162732		55.4715	0.426727	0.0169848		43.8214	0.42107	0.023898
														52.5232	0.388891	0.00441807		43.8359	0.414634	0.016166		55.4738	0.426184	0.0179219		43.8359	0.421911	0.02455
														52.543	0.3885	0.00589701		43.8505	0.414409	0.0162201		55.5141	0.427297	0.0164002		43.8505	0.421417	0.0235066
														52.5629	0.388055	0.00395824		43.8651	0.414303	0.0173238		55.5162	0.428435	0.0156966		43.8651	0.419824	0.0235139
														52.5828	0.388132	0.00404498		43.8796	0.415141	0.0176491		55.5615	0.428244	0.0171693		43.8796	0.419858	0.0242208
														52.6026	0.388571	0.00498694		43.8942	0.415153	0.0170422		55.5637	0.428091	0.016891		43.8942	0.419736	0.0246514
														52.6225	0.388739	0.0048615		43.9088	0.415552	0.0161177		55.6058	0.427431	0.0162632		43.9088	0.420637	0.0245241
														52.6424	0.389008	0.00428586		43.9233	0.414303	0.0177246		55.6079	0.427456	0.0160812		43.9233	0.421194	0.0245694
														52.6623	0.388947	0.00431232		43.9379	0.414213	0.0171362		55.649	0.427139	0.0177201		43.9379	0.421035	0.0255915
														52.6821	0.387046	0.00366754		43.9524	0.41513	0.0156887		55.6516	0.432065	0.0183585		43.9524	0.420979	0.0253773
														52.702	0.386122	0.00288763		43.967	0.414705	0.016731		55.6917	0.428846	0.0177535		43.967	0.421279	0.0245346
														52.7219	0.388359	0.00469923		43.9816	0.414801	0.0166546		55.694	0.428695	0.0178001		43.9816	0.422087	0.0243728
														52.7417	0.387954	0.00469942		43.9961	0.414941	0.0167741		55.737	0.430837	0.0158753		43.9961	0.420799	0.0250184
														52.7616	0.387629	0.00339189		44.0107	0.415335	0.0156134		55.7393	0.429234	0.0174631		44.0107	0.420471	0.0249858
														52.7815	0.389217	0.00255954		44.0252	0.415653	0.0159887		55.7818	0.427747	0.0168887		44.0252	0.420673	0.0244403
														52.8013	0.389547	0.00150041		44.0398	0.415511	0.0169358		55.7841	0.429373	0.0168119		44.0398	0.420765	0.0242558
														52.8212	0.388629	0.00364956		44.0544	0.415602	0.018085		55.825	0.429922	0.0168151		44.0544	0.421346	0.024741
														52.8411	0.388041	0.00352023		44.0689	0.41606	0.0159876		55.827	0.429505	0.016465		44.0689	0.421593	0.0244904
														52.8609	0.390444	0.00194883		44.0835	0.414894	0.0156118		55.8679	0.4305	0.0174458		44.0835	0.421215	0.0234551
														52.8808	0.38989	0.00468131		44.098	0.414735	0.0166768		55.8703	0.42859	0.0170451		44.098	0.421557	0.0240132
														52.9007	0.387784	0.00346309		44.1126	0.415104	0.0163925		55.9123	0.429957	0.0175586		44.1126	0.422573	0.0250949
														52.9205	0.390119	0.00369727		44.1272	0.414573	0.0170586		55.9144	0.427707	0.0157027		44.1272	0.422193	0.0242576
														52.9404	0.388599	0.00507321		44.1417	0.415299	0.0173924		55.9547	0.430032	0.0178456		44.1417	0.421977	0.0253153
														52.9603	0.388733	0.00349502		44.1563	0.41712	0.0170807		55.957	0.429396	0.0197411		44.1563	0.421737	0.0254908
														52.9801	0.387441	0.002504		44.1708	0.415536	0.016915		56.0018	0.429271	0.0181435		44.1708	0.422647	0.0240056
														53	0.387473	0.00340393		44.1854	0.415154	0.0172523		56.0038	0.427529	0.0192357		44.1854	0.421386	0.0250549
														53.0199	0.387355	0.00407846		44.2	0.414342	0.0179304		56.0433	0.430015	0.0177355		44.2	0.420343	0.0248789
														53.0397	0.386889	0.00321421		44.2145	0.415046	0.0179301		56.0455	0.429333	0.017199		44.2145	0.420561	0.0246585
														53.0596	0.388987	0.00301473		44.2291	0.415906	0.0180477		56.0873	0.429398	0.0209464		44.2291	0.421707	0.0254441
														53.0795	0.391209	0.00391692		44.2436	0.415578	0.0174182		56.0893	0.429631	0.0169691		44.2436	0.42223	0.0248252
														53.0993	0.390353	0.00491864		44.2582	0.41518	0.016355		56.1324	0.430203	0.0172784		44.2582	0.421324	0.0240516
														53.1192	0.389255	0.00467821		44.2728	0.416925	0.0165424		56.1347	0.429876	0.0149305		44.2728	0.422076	0.0247484
														53.1391	0.387808	0.00269938		44.2873	0.416238	0.0180314		56.1757	0.430811	0.0186404		44.2873	0.421541	0.0242395
														53.1589	0.386664	0.00334628		44.3019	0.415446	0.0181569		56.1779	0.430935	0.0176916		44.3019	0.421238	0.0239071
														53.1788	0.390595	0.00252793		44.3165	0.415503	0.0157681		56.2188	0.431315	0.0200249		44.3165	0.421702	0.0262567
														53.1987	0.39045	0.00370192		44.331	0.415766	0.0166547		56.221	0.429286	0.0194117		44.331	0.420115	0.0261804
														53.2185	0.387399	0.00682862		44.3456	0.415818	0.0166862		56.2628	0.430542	0.0191957		44.3456	0.422266	0.024269
														53.2384	0.387922	0.00543228		44.3601	0.416122	0.01655		56.2649	0.430425	0.0174702		44.3601	0.420588	0.0227506
														53.2583	0.389411	0.00438374		44.3747	0.415335	0.0161918		56.3073	0.429793	0.0183418		44.3747	0.420517	0.025045
														53.2781	0.388108	0.00423627		44.3893	0.414632	0.0181101		56.3097	0.429566	0.0162494		44.3893	0.42129	0.0233866
														53.298	0.387331	0.00607232		44.4038	0.41503	0.0164969		56.3486	0.430003	0.0201335		44.4038	0.422477	0.0235641
														53.3179	0.388862	0.00287733		44.4184	0.414987	0.017037		56.3506	0.430272	0.0152953		44.4184	0.421927	0.0248379
														53.3377	0.388366	0.00403973		44.4329	0.415925	0.0177565		56.3947	0.429346	0.017017		44.4329	0.421597	0.0253481
														53.3576	0.386897	0.00396382		44.4475	0.414699	0.0161529		56.3969	0.43061	0.0179499		44.4475	0.421207	0.0241203
														53.3775	0.389926	0.00463642		44.4621	0.415217	0.0156312		56.4372	0.429919	0.0173001		44.4621	0.42156	0.0249837
														53.3974	0.39089	0.00591881		44.4766	0.415949	0.0163991		56.4392	0.434257	0.0194037		44.4766	0.421645	0.024165
														53.4172	0.390081	0.00386121		44.4912	0.415866	0.017109		56.4814	0.428482	0.0162931		44.4912	0.421925	0.0249844
														53.4371	0.389451	0.00298167		44.5057	0.416191	0.0161436		56.4837	0.430474	0.0158102		44.5057	0.421609	0.0258363
														53.457	0.386781	0.00155238		44.5203	0.416208	0.0175461		56.5253	0.427055	0.017548		44.5203	0.422058	0.0242192
														53.4768	0.38752	0.00214046		44.5349	0.416202	0.0172117		56.5273	0.428534	0.0177724		44.5349	0.421174	0.0253915
														53.4967	0.389072	0.00296702		44.5494	0.415495	0.0170958		56.5673	0.431127	0.0183745		44.5494	0.421804	0.0227843
														53.5166	0.389471	0.00372569		44.564	0.414924	0.0173688		56.5696	0.430789	0.0179541		44.564	0.422143	0.0245858
														53.5364	0.389424	0.00593488		44.5785	0.415996	0.0163811		56.6134	0.430061	0.0175413		44.5785	0.421748	0.0247001
														53.5563	0.390231	0.0052199		44.5931	0.416077	0.0160654		56.6156	0.430279	0.0172131		44.5931	0.421831	0.0245125
														53.5762	0.389443	0.00642263		44.6077	0.416395	0.0175671		56.6569	0.42921	0.0160743		44.6077	0.421475	0.0251741
														53.596	0.390021	0.00541897		44.6222	0.416584	0.0168091		56.659	0.429584	0.0166922		44.6222	0.423278	0.0240518
														53.6159	0.38849	0.00071384		44.6368	0.415286	0.0159279		56.7004	0.430916	0.0196111		44.6368	0.422053	0.0249071
														53.6358	0.390293	0.0023935		44.6514	0.41617	0.0179704		56.7024	0.430253	0.0194391		44.6514	0.422056	0.0250906
														53.6556	0.388223	0.00524841		44.6659	0.415867	0.0171901		56.744	0.432152	0.0185981		44.6659	0.422554	0.0249607
														53.6755	0.390429	0.00597117		44.6805	0.415958	0.0180172		56.7463	0.428265	0.015981		44.6805	0.421173	0.0246094
														53.6954	0.389148	0.00307206		44.695	0.416006	0.0161026		56.7882	0.430371	0.0182241		44.695	0.421865	0.0223077
														53.7152	0.389844	0.00416455		44.7096	0.415322	0.0149986		56.7902	0.430659	0.0161549		44.7096	0.423703	0.0253872
														53.7351	0.38929	0.00493957		44.7242	0.416411	0.0169022		56.8303	0.433247	0.01603		44.7242	0.421905	0.0259533
														53.755	0.389201	0.00475617		44.7387	0.417177	0.0178665		56.8325	0.432254	0.0191385		44.7387	0.423211	0.0235568
														53.7748	0.389696	0.00246067		44.7533	0.418276	0.0165559		56.8751	0.431328	0.0178083		44.7533	0.421717	0.0244786
														53.7947	0.389957	0.00164483		44.7678	0.415768	0.0156957		56.8778	0.430122	0.0187285		44.7678	0.422103	0.0252931
														53.8146	0.391667	0.00450317		44.7824	0.416198	0.0160553		56.9198	0.432744	0.0168305		44.7824	0.422099	0.0255571
														53.8344	0.39086	0.00395565		44.797	0.417551	0.0168204		56.9221	0.43149	0.0169717		44.797	0.422637	0.0242846
														53.8543	0.389924	0.00426807		44.8115	0.416434	0.0174417		56.9629	0.431433	0.0167782		44.8115	0.421144	0.0253033
														53.8742	0.389992	0.00371551		44.8261	0.415894	0.0160244		56.9651	0.431639	0.0179892		44.8261	0.422237	0.0235143
														53.894	0.390503	0.00360164		44.8406	0.416858	0.0173784		57.0067	0.43121	0.0171324		44.8406	0.424105	0.0239967
														53.9139	0.389162	0.00306004		44.8552	0.416738	0.0179376		57.0089	0.433665	0.0196683		44.8552	0.423216	0.0241102
														53.9338	0.391144	0.0031727		44.8698	0.415344	0.0156708		57.0513	0.43193	0.0192394		44.8698	0.422325	0.024436
														53.9536	0.390649	0.00421575		44.8843	0.417209	0.0175006		57.0533	0.430855	0.017396		44.8843	0.423157	0.0225036
														53.9735	0.392451	0.00320817		44.8989	0.416026	0.0169899		57.0939	0.431888	0.0168745		44.8989	0.422785	0.0243603
														53.9934	0.391833	0.00455985		44.9134	0.416354	0.0172697		57.0961	0.429948	0.0185483		44.9134	0.421951	0.0255023
														54.0132	0.389128	0.00171598		44.928	0.415992	0.01878		57.1393	0.430852	0.018231		44.928	0.42099	0.0239345
														54.0331	0.389917	0.00182646		44.9426	0.415847	0.0175308		57.1415	0.431043	0.0173411		44.9426	0.421847	0.0241242
														54.053	0.390574	0.00389798		44.9571	0.416099	0.0166997		57.1835	0.431667	0.0168948		44.9571	0.422215	0.0243037
														54.0728	0.390596	0.00505908		44.9717	0.415226	0.0153759		57.1855	0.432245	0.0182694		44.9717	0.42226	0.0248929
														54.0927	0.390128	0.00237257		44.9862	0.415328	0.0159261		57.2262	0.432323	0.0181451		44.9862	0.422504	0.0233773
														54.1126	0.388797	0.00176389		45.0008	0.415791	0.018809		57.2281	0.431205	0.0181924		45.0008	0.423904	0.0238575
														54.1325	0.392217	0.00249637		45.0154	0.417517	0.016718		57.2691	0.431998	0.0179296		45.0154	0.420828	0.024074
														54.1523	0.391138	0.0042735		45.0299	0.417511	0.0160232		57.2718	0.431814	0.017497		45.0299	0.422225	0.0257316
														54.1722	0.39195	0.00460333		45.0445	0.415743	0.0163268		57.3126	0.432146	0.0195516		45.0445	0.42309	0.0247117
														54.1921	0.389833	0.004521		45.0591	0.416026	0.0181209		57.315	0.433206	0.0163172		45.0591	0.422647	0.0245918
														54.2119	0.391432	0.0069671		45.0736	0.416153	0.0182908		57.36	0.43369	0.0182165		45.0736	0.422795	0.0242458
														54.2318	0.391732	0.00665024		45.0882	0.415494	0.0160537		57.3625	0.434545	0.0182849		45.0882	0.422779	0.0229074
														54.2517	0.390736	0.00342556		45.1027	0.415635	0.017533		57.401	0.430841	0.0163339		45.1027	0.423449	0.0234326
														54.2715	0.391912	0.00544245		45.1173	0.415632	0.017874		57.4032	0.42991	0.0163752		45.1173	0.422135	0.0233805
														54.2914	0.392788	0.00370662		45.1319	0.417047	0.0168589		57.4486	0.431763	0.0189568		45.1319	0.422901	0.0243986
														54.3113	0.392466	0.00254129		45.1464	0.416286	0.017036		57.4511	0.432499	0.0166138		45.1464	0.42379	0.0243304
														54.3311	0.392304	0.00421476		45.161	0.416983	0.018205		57.4917	0.432551	0.0181576		45.161	0.423284	0.0254833
														54.351	0.391932	0.00263259		45.1755	0.417419	0.0179918		57.494	0.434914	0.0163263		45.1755	0.423749	0.0250483
														54.3709	0.388795	0.00474829		45.1901	0.41561	0.0171508		57.536	0.433283	0.0178145		45.1901	0.423393	0.024723
														54.3907	0.389708	0.0051324		45.2047	0.417185	0.0170829		57.5379	0.433349	0.0183808		45.2047	0.421781	0.0254324
														54.4106	0.390443	0.00558818		45.2192	0.417098	0.0174172		57.5769	0.431587	0.0163694		45.2192	0.422884	0.025137
														54.4305	0.390291	0.00371967		45.2338	0.416864	0.0171437		57.579	0.432495	0.0182588		45.2338	0.423112	0.0261985
														54.4503	0.390902	0.00362322		45.2483	0.415628	0.0167555		57.622	0.434052	0.0193064		45.2483	0.424628	0.0254987
														54.4702	0.390463	0.00197498		45.2629	0.416132	0.0170657		57.6242	0.431844	0.0176427		45.2629	0.424542	0.0230361
														54.4901	0.388644	0.00369451		45.2775	0.416487	0.0160957		57.667	0.433483	0.0180232		45.2775	0.42274	0.0245397
														54.5099	0.391125	0.00485881		45.292	0.416654	0.0158923		57.6693	0.433289	0.0161011		45.292	0.424098	0.0250904
														54.5298	0.389591	0.00421929		45.3066	0.417025	0.0163932		57.7108	0.433527	0.0194064		45.3066	0.423461	0.0244124
														54.5497	0.390194	0.00305386		45.3211	0.416908	0.0168801		57.7131	0.432826	0.0187395		45.3211	0.422677	0.0248224
														54.5695	0.391804	0.00479871		45.3357	0.416889	0.0162928		57.7565	0.434204	0.0193626		45.3357	0.424653	0.0247117
														54.5894	0.391305	0.00453156		45.3503	0.417537	0.0172191		57.7587	0.431088	0.0189395		45.3503	0.423677	0.0247272
														54.6093	0.392529	0.00372487		45.3648	0.416363	0.015801		57.7994	0.430943	0.0170549		45.3648	0.424084	0.0239355
														54.6291	0.39195	0.00359967		45.3794	0.417909	0.0167904		57.8014	0.431468	0.0172009		45.3794	0.42267	0.0248495
														54.649	0.390053	0.00488889		45.3939	0.417274	0.0167105		57.8431	0.432818	0.0173606		45.3939	0.42514	0.0246617
														54.6689	0.389862	0.0033999		45.4085	0.417271	0.0165027		57.8459	0.432361	0.018673		45.4085	0.422805	0.0265932
														54.6887	0.390982	0.00322234		45.4231	0.417117	0.0181532		57.8878	0.432463	0.0171765		45.4231	0.423166	0.0260153
														54.7086	0.390616	0.00362987		45.4376	0.41626	0.0162936		57.89	0.431994	0.0178717		45.4376	0.423545	0.0250307
														54.7285	0.39151	0.00312288		45.4522	0.416629	0.0169751		57.9325	0.435498	0.0168742		45.4522	0.422742	0.0259154
														54.7483	0.392142	0.00412972		45.4668	0.416386	0.0159251		57.9347	0.434204	0.0196432		45.4668	0.423983	0.0243704
														54.7682	0.391234	0.00349858		45.4813	0.418475	0.0174649		57.9762	0.434858	0.0168627		45.4813	0.422958	0.0245301
														54.7881	0.391625	0.00427489		45.4959	0.418622	0.0172001		57.9786	0.432249	0.0173681		45.4959	0.423156	0.0247318
														54.8079	0.391826	0.00510248		45.5104	0.417414	0.0171212		58.0207	0.431763	0.0161612		45.5104	0.423527	0.0254945
														54.8278	0.39023	0.003496		45.525	0.416153	0.0161996		58.0229	0.435767	0.0181683		45.525	0.423195	0.0256028
														54.8477	0.389143	0.00285755		45.5396	0.416685	0.0172067		58.0635	0.435587	0.0172374		45.5396	0.423163	0.0248926
														54.8675	0.389754	0.00484266		45.5541	0.416736	0.0165734		58.0658	0.434911	0.0210906		45.5541	0.42314	0.0255369
														54.8874	0.39347	0.00216721		45.5687	0.417607	0.0170136		58.1064	0.431341	0.0182063		45.5687	0.424272	0.0239566
														54.9073	0.390897	0.00205054		45.5832	0.416808	0.0173127		58.1085	0.434006	0.0170636		45.5832	0.424398	0.0244747
														54.9272	0.392041	0.0062922		45.5978	0.415987	0.0172555		58.154	0.434518	0.0170513		45.5978	0.423223	0.0257032
														54.947	0.391923	0.00462885		45.6124	0.417488	0.0175174		58.1563	0.433594	0.0184465		45.6124	0.423798	0.0242974
														54.9669	0.392786	0.0039324		45.6269	0.417568	0.0165792		58.1979	0.435074	0.0181508		45.6269	0.423141	0.0221311
														54.9868	0.392896	0.0038523		45.6415	0.416536	0.0164627		58.2001	0.434987	0.0182376		45.6415	0.426252	0.0258785
														55.0066	0.391079	0.00436462		45.656	0.418028	0.0183529		58.2402	0.431456	0.0175154		45.656	0.423789	0.0269047
														55.0265	0.392688	0.00480635		45.6706	0.418298	0.0186548		58.2422	0.433694	0.0185873		45.6706	0.423468	0.0229859
														55.0464	0.390148	0.00603144		45.6852	0.418195	0.0178335		58.2835	0.432903	0.0165098		45.6852	0.425056	0.0259086
														55.0662	0.391157	0.00598986		45.6997	0.41809	0.0168972		58.2858	0.433688	0.018371		45.6997	0.425377	0.0260166
														55.0861	0.391474	0.00491899		45.7143	0.41669	0.0169412		58.3312	0.434462	0.0166857		45.7143	0.423306	0.0264472
														55.106	0.389797	0.00551636		45.7288	0.416694	0.0165982		58.3332	0.433428	0.0193968		45.7288	0.423433	0.0264127
														55.1258	0.392383	0.00475231		45.7434	0.418335	0.0172476		58.3722	0.434066	0.0181156		45.7434	0.424203	0.0255032
														55.1457	0.391948	0.00333245		45.758	0.41902	0.0168764		58.3742	0.431322	0.0184835		45.758	0.424366	0.0258558
														55.1656	0.393617	0.00459388		45.7725	0.418011	0.0170831		58.4153	0.434949	0.0172984		45.7725	0.422077	0.0265281
														55.1854	0.392851	0.00277827		45.7871	0.418141	0.0169459		58.4177	0.434175	0.016454		45.7871	0.423017	0.0243006
														55.2053	0.390769	0.00441936		45.8017	0.41736	0.0167749		58.4585	0.433123	0.017387		45.8017	0.423885	0.0254215
														55.2252	0.390466	0.00384585		45.8162	0.417485	0.0174555		58.4606	0.434207	0.0196465		45.8162	0.424616	0.0259061
														55.245	0.391734	0.00536134		45.8308	0.416325	0.0160274		58.5047	0.43393	0.0180259		45.8308	0.423322	0.0272419
														55.2649	0.3929	0.00564944		45.8453	0.417001	0.0164578		58.5069	0.433693	0.0167474		45.8453	0.424837	0.0257547
														55.2848	0.392612	0.00341681		45.8599	0.416856	0.0160323		58.5474	0.435466	0.017566		45.8599	0.422638	0.0256709
														55.3046	0.393366	0.00302459		45.8745	0.41786	0.0179783		58.5497	0.43476	0.0182082		45.8745	0.423109	0.0257403
														55.3245	0.391575	0.00453303		45.889	0.417389	0.0186942		58.5903	0.434032	0.0174732		45.889	0.422828	0.0244814
														55.3444	0.392172	0.00471893		45.9036	0.417579	0.0176728		58.5924	0.433471	0.0185102		45.9036	0.425392	0.0261458
														55.3642	0.391776	0.00400979		45.9181	0.417686	0.0167177		58.6343	0.435642	0.0167403		45.9181	0.424179	0.0251915
														55.3841	0.391362	0.00306236		45.9327	0.417031	0.0171845		58.6366	0.433923	0.019345		45.9327	0.424474	0.0242074
														55.404	0.393973	0.00452313		45.9473	0.416971	0.0160266		58.68	0.434101	0.0155437		45.9473	0.426664	0.0248389
														55.4238	0.391524	0.00309481		45.9618	0.41734	0.0161187		58.6822	0.436491	0.0205344		45.9618	0.424422	0.023573
														55.4437	0.392033	0.00527039		45.9764	0.417115	0.0158153		58.7231	0.434371	0.0177781		45.9764	0.423805	0.0246035
														55.4636	0.39179	0.00290642		45.9909	0.417773	0.0161135		58.7251	0.434659	0.0171605		45.9909	0.423681	0.0248196
														55.4834	0.389482	0.00494409		46.0055	0.417569	0.016745		58.7638	0.433875	0.0166148		46.0055	0.4234	0.0254002
														55.5033	0.390887	0.00261257		46.0201	0.418209	0.0168141		58.766	0.434892	0.0178035		46.0201	0.425038	0.0264139
														55.5232	0.389815	0.00561249		46.0346	0.417752	0.0169767		58.8083	0.435796	0.0196816		46.0346	0.424733	0.0249238
														55.543	0.391449	0.00579346		46.0492	0.416968	0.0168659		58.8106	0.435072	0.0191974		46.0492	0.42345	0.0248199
														55.5629	0.391257	0.00215507		46.0637	0.417724	0.0167201		58.8559	0.435936	0.018928		46.0637	0.424068	0.0259132
														55.5828	0.391944	0.00248529		46.0783	0.418596	0.0161073		58.8581	0.433254	0.0174057		46.0783	0.425172	0.0254677
														55.6026	0.392586	0.0032868		46.0929	0.417842	0.0157781		58.8972	0.437022	0.0161047		46.0929	0.425473	0.0254753
														55.6225	0.3917	0.00450314		46.1074	0.418233	0.0164751		58.8993	0.435286	0.0176808		46.1074	0.425181	0.0258275
														55.6424	0.39286	0.00472706		46.122	0.420112	0.0167537		58.9425	0.434818	0.0159864		46.122	0.425352	0.0247727
														55.6623	0.392572	0.00158608		46.1365	0.419119	0.0172682		58.9446	0.435284	0.017947		46.1365	0.425354	0.024413
														55.6821	0.393585	0.00394334		46.1511	0.418983	0.0174906		58.9869	0.436104	0.0173819		46.1511	0.424739	0.0250119
														55.702	0.393195	0.00279868		46.1657	0.417539	0.0159328		58.9893	0.435698	0.0167628		46.1657	0.424892	0.0244914
														55.7219	0.393276	0.0061048		46.1802	0.417596	0.0168103		59.0321	0.435093	0.0197217		46.1802	0.424688	0.0247209
														55.7417	0.392535	0.0059329		46.1948	0.418521	0.0176508		59.0343	0.433474	0.0174607		46.1948	0.424341	0.0255506
														55.7616	0.393026	0.0053734		46.2094	0.417822	0.0175726		59.0743	0.434721	0.0179916		46.2094	0.424056	0.0263378
														55.7815	0.392682	0.0051788		46.2239	0.418259	0.0169705		59.0768	0.436664	0.0179178		46.2239	0.425764	0.0259742
														55.8013	0.391539	0.00305139		46.2385	0.417778	0.0184875		59.119	0.43471	0.0185503		46.2385	0.426147	0.0252836
														55.8212	0.391809	0.00153029		46.253	0.417326	0.0180498		59.1213	0.435394	0.0182655		46.253	0.425397	0.0248473
														55.8411	0.392473	0.00559699		46.2676	0.417315	0.0171328		59.1633	0.436618	0.0190425		46.2676	0.425585	0.0255096
														55.8609	0.392656	0.00427108		46.2822	0.417979	0.0173825		59.1656	0.436202	0.0167972		46.2822	0.426256	0.0262094
														55.8808	0.39208	0.00529632		46.2967	0.417202	0.0173689		59.2043	0.436244	0.0176388		46.2967	0.42604	0.0248646
														55.9007	0.392491	0.00372498		46.3113	0.418194	0.0166683		59.2065	0.434107	0.0197885		46.3113	0.424368	0.0247126
														55.9205	0.394244	0.00546319		46.3258	0.417567	0.0159592		59.248	0.437518	0.0197116		46.3258	0.424288	0.0249887
														55.9404	0.394383	0.00363042		46.3404	0.418502	0.0150507		59.2503	0.433663	0.0178659		46.3404	0.426004	0.0233153
														55.9603	0.392748	0.00490944		46.355	0.417407	0.0153822		59.2947	0.436264	0.019978		46.355	0.426402	0.0232399
														55.9801	0.392305	0.00513823		46.3695	0.417964	0.0164591		59.2968	0.437807	0.0171328		46.3695	0.424475	0.0241841
														56	0.393833	0.00405384		46.3841	0.417868	0.0168535		59.3407	0.436461	0.0174034		46.3841	0.424559	0.0252195
														56.0199	0.393987	0.00483836		46.3986	0.418075	0.0170962		59.3429	0.436358	0.0179725		46.3986	0.425466	0.0248909
														56.0397	0.391543	0.0049378		46.4132	0.41895	0.0170688		59.3802	0.435564	0.0182085		46.4132	0.425639	0.0258907
														56.0596	0.392152	0.00582052		46.4278	0.418605	0.0165108		59.3823	0.434715	0.0181449		46.4278	0.425958	0.0250692
														56.0795	0.391622	0.00363181		46.4423	0.419041	0.0166878		59.4249	0.436149	0.017586		46.4423	0.426645	0.0258143
														56.0993	0.393445	0.00280519		46.4569	0.418749	0.0169708		59.4271	0.435417	0.0168409		46.4569	0.424836	0.0245343
														56.1192	0.392225	0.00323759		46.4714	0.417857	0.0174071		59.4679	0.438255	0.0177837		46.4714	0.4249	0.0258437
														56.1391	0.393646	0.00478477		46.486	0.418009	0.0183195		59.4703	0.437989	0.0187485		46.486	0.423538	0.0255087
														56.1589	0.391385	0.00315158		46.5006	0.41844	0.0183911		59.5108	0.436047	0.0195501		46.5006	0.42478	0.0241245
														56.1788	0.39311	0.00398735		46.5151	0.41763	0.0173117		59.5131	0.435996	0.0192112		46.5151	0.426176	0.0264262
														56.1987	0.391767	0.00561336		46.5297	0.417766	0.0169611		59.5578	0.437199	0.021341		46.5297	0.425299	0.0246588
														56.2185	0.393282	0.00473835		46.5442	0.417888	0.0162448		59.5599	0.436158	0.0175001		46.5442	0.425793	0.0248105
														56.2384	0.393514	0.00260019		46.5588	0.418481	0.0162051		59.5999	0.437365	0.0176497		46.5588	0.425928	0.0244079
														56.2583	0.393921	0.00325817		46.5734	0.418303	0.0168302		59.6024	0.440098	0.0197036		46.5734	0.42627	0.0251388
														56.2781	0.395087	0.00196982		46.5879	0.417923	0.0167934		59.6419	0.437041	0.0173278		46.5879	0.425573	0.0265782
														56.298	0.395778	0.00210274		46.6025	0.417416	0.0167851		59.6442	0.43596	0.0197738		46.6025	0.4261	0.0258588
														56.3179	0.39368	0.00405577		46.6171	0.418492	0.017569		59.6901	0.436819	0.0203377		46.6171	0.425537	0.026125
														56.3377	0.394255	0.00398705		46.6316	0.419106	0.0167608		59.6931	0.437808	0.0189014		46.6316	0.425223	0.0251313
														56.3576	0.391196	0.00440698		46.6462	0.418814	0.0157712		59.7326	0.435682	0.0185816		46.6462	0.426146	0.0255127
														56.3775	0.392362	0.00561764		46.6607	0.418335	0.0159352		59.7349	0.436	0.016783		46.6607	0.426015	0.0258447
														56.3974	0.393327	0.0051263		46.6753	0.418368	0.0161761		59.7783	0.43722	0.0172599		46.6753	0.42581	0.0241743
														56.4172	0.393967	0.00395796		46.6899	0.417478	0.0172724		59.7803	0.437168	0.0185404		46.6899	0.425513	0.0234436
														56.4371	0.393563	0.00341036		46.7044	0.417676	0.016735		59.8208	0.436657	0.0164745		46.7044	0.425153	0.024803
														56.457	0.39226	0.00336841		46.719	0.419267	0.0161882		59.8231	0.436994	0.0186177		46.719	0.424099	0.0251609
														56.4768	0.394291	0.00325562		46.7335	0.418965	0.0162172		59.8654	0.436429	0.0195062		46.7335	0.425568	0.0254828
														56.4967	0.39525	0.00161968		46.7481	0.418521	0.017222		59.8675	0.43609	0.0186708		46.7481	0.425753	0.0253987
														56.5166	0.394407	0.00397301		46.7627	0.418077	0.0173991		59.9084	0.435379	0.0191457		46.7627	0.426267	0.0250071
														56.5364	0.396036	0.00542382		46.7772	0.41861	0.0182529		59.9106	0.437907	0.0179043		46.7772	0.426727	0.0245557
														56.5563	0.391819	0.0056455		46.7918	0.418462	0.017554		59.9519	0.4378	0.0205474		46.7918	0.426198	0.0248164
														56.5762	0.393794	0.00608243		46.8063	0.419178	0.0158378		59.9539	0.437707	0.0164514		46.8063	0.425975	0.0270821
														56.596	0.395071	0.00406105		46.8209	0.418388	0.0166344		59.9942	0.436257	0.0187476		46.8209	0.426483	0.025649
														56.6159	0.395064	0.00311769		46.8355	0.419905	0.0164465		59.9966	0.437896	0.0177697		46.8355	0.427682	0.0246057
														56.6358	0.392896	0.00395934		46.85	0.420482	0.0167783		60.0423	0.438575	0.017972		46.85	0.427018	0.0256125
														56.6556	0.39424	0.00656981		46.8646	0.419628	0.016958		60.0443	0.436461	0.0191747		46.8646	0.425452	0.0248247
														56.6755	0.394627	0.0040347		46.8791	0.419299	0.0161382		60.0851	0.436035	0.0192114		46.8791	0.425684	0.0241267
														56.6954	0.395578	0.00376051		46.8937	0.417658	0.017955		60.0873	0.438831	0.0175742		46.8937	0.427007	0.0249629
														56.7152	0.394822	0.0024929		46.9083	0.418525	0.0174207		60.1271	0.439161	0.0195069		46.9083	0.427615	0.0261886
														56.7351	0.395542	0.00514293		46.9228	0.419018	0.0174355		60.1292	0.436768	0.0181094		46.9228	0.427139	0.025762
														56.755	0.394546	0.00244492		46.9374	0.419472	0.0178363		60.1697	0.438796	0.0191475		46.9374	0.42514	0.0262067
														56.7748	0.394771	0.00217627		46.9519	0.418202	0.0166102		60.1721	0.438114	0.02012		46.9519	0.425261	0.0261681
														56.7947	0.394477	0.00591987		46.9665	0.417532	0.0159261		60.2165	0.438832	0.0202546		46.9665	0.425594	0.0262119
														56.8146	0.393586	0.00337667		46.9811	0.417067	0.0172267		60.2185	0.43781	0.0179864		46.9811	0.427404	0.0261067
														56.8344	0.395178	0.004778		46.9956	0.418611	0.0167804		60.2598	0.439577	0.0181471		46.9956	0.426671	0.0251492
														56.8543	0.394022	0.00453168		47.0102	0.418264	0.0154398		60.2619	0.438594	0.0187405		47.0102	0.426908	0.0250057
														56.8742	0.39359	0.00479092		47.0248	0.418921	0.0161313		60.3031	0.439023	0.0174781		47.0248	0.427143	0.025135
														56.894	0.393697	0.00708829		47.0393	0.419077	0.0193979		60.3055	0.437125	0.0194021		47.0393	0.426706	0.0252304
														56.9139	0.393897	0.00190066		47.0539	0.419242	0.0176872		60.348	0.439294	0.0185025		47.0539	0.427725	0.0263416
														56.9338	0.394702	0.00140568		47.0684	0.418514	0.0170069		60.3501	0.437711	0.0190814		47.0684	0.426016	0.0261921
														56.9536	0.394329	0.00483206		47.083	0.418907	0.0168526		60.3936	0.438468	0.0180159		47.083	0.425462	0.0263534
														56.9735	0.393833	0.00490468		47.0976	0.41927	0.017096		60.3962	0.437637	0.0200158		47.0976	0.426484	0.0256548
														56.9934	0.39368	0.003407		47.1121	0.419755	0.0174538		60.4343	0.438379	0.0175393		47.1121	0.427114	0.0251703
														57.0132	0.394506	0.00267716		47.1267	0.419748	0.0173432		60.4363	0.438482	0.0193609		47.1267	0.426856	0.025047
														57.0331	0.395065	0.00264203		47.1412	0.418717	0.0172555		60.4792	0.437143	0.0164572		47.1412	0.425991	0.024183
														57.053	0.394723	0.00235147		47.1558	0.418115	0.0172417		60.4816	0.438576	0.0194084		47.1558	0.426573	0.0248262
														57.0728	0.393021	0.00447732		47.1704	0.419376	0.016385		60.5257	0.43889	0.0194161		47.1704	0.426644	0.0251314
														57.0927	0.393504	0.00464122		47.1849	0.419622	0.0162035		60.5278	0.439167	0.0167376		47.1849	0.425572	0.0254177
														57.1126	0.393228	0.00351805		47.1995	0.418332	0.0157126		60.5708	0.438494	0.0182955		47.1995	0.426079	0.0250073
														57.1325	0.395232	0.00237918		47.214	0.418444	0.0162492		60.5731	0.4398	0.0183499		47.214	0.426897	0.0245532
														57.1523	0.394553	0.00414602		47.2286	0.418657	0.0159849		60.6117	0.439677	0.0196509		47.2286	0.426665	0.0250982
														57.1722	0.391694	0.00342045		47.2432	0.419049	0.0172125		60.6138	0.438354	0.0175361		47.2432	0.426092	0.0251787
														57.1921	0.392951	0.00366711		47.2577	0.419841	0.0175425		60.6555	0.437529	0.0167055		47.2577	0.426402	0.0245593
														57.2119	0.394025	0.00404895		47.2723	0.419757	0.017085		60.6577	0.437159	0.0197336		47.2723	0.426092	0.0258058
														57.2318	0.394931	0.00449996		47.2868	0.419375	0.018447		60.7004	0.439734	0.019906		47.2868	0.426625	0.0250317
														57.2517	0.395322	0.00487097		47.3014	0.419424	0.0183235		60.7026	0.439274	0.0157614		47.3014	0.425702	0.0251146
														57.2715	0.395259	0.0025397		47.316	0.419114	0.0174196		60.7452	0.438203	0.018575		47.316	0.42533	0.0251811
														57.2914	0.394585	0.00313568		47.3305	0.419201	0.0167258		60.7473	0.438955	0.0210802		47.3305	0.427379	0.0245122
														57.3113	0.396581	0.0057349		47.3451	0.4188	0.0166126		60.7899	0.439544	0.0178855		47.3451	0.428506	0.0251527
														57.3311	0.395724	0.00380828		47.3597	0.417807	0.0172569		60.7919	0.43912	0.0152962		47.3597	0.427478	0.0255688
														57.351	0.392536	0.00221116		47.3742	0.419349	0.016992		60.8322	0.439807	0.0185856		47.3742	0.427486	0.0245936
														57.3709	0.39372	0.00109967		47.3888	0.420109	0.0172503		60.8346	0.438378	0.0183987		47.3888	0.426481	0.0244173
														57.3907	0.394809	0.00414878		47.4033	0.418513	0.017254		60.8732	0.440077	0.0180262		47.4033	0.427235	0.0251181
														57.4106	0.394416	0.00422762		47.4179	0.418944	0.0172549		60.8752	0.43901	0.0172872		47.4179	0.427805	0.0243485
														57.4305	0.394966	0.0039578		47.4325	0.418882	0.0177678		60.9202	0.440653	0.0180599		47.4325	0.426343	0.0256023
														57.4503	0.396647	0.00500724		47.447	0.419328	0.0176149		60.9236	0.437311	0.0193065		47.447	0.426611	0.0256058
														57.4702	0.397201	0.00387131		47.4616	0.419678	0.0176868		60.9638	0.438987	0.0176043		47.4616	0.426383	0.0243146
														57.4901	0.395682	0.00308708		47.4761	0.41896	0.0171687		60.966	0.439304	0.0219476		47.4761	0.426334	0.0252125
														57.5099	0.393948	0.00347557		47.4907	0.419412	0.0176777		61.0071	0.439315	0.0199947		47.4907	0.4268	0.023733
														57.5298	0.395169	0.00440084		47.5053	0.41978	0.0171578		61.0094	0.437551	0.0186972		47.5053	0.427957	0.0243983
														57.5497	0.394657	0.00606509		47.5198	0.419601	0.0169721		61.0516	0.437404	0.0182644		47.5198	0.427605	0.0258589
														57.5695	0.393259	0.0063449		47.5344	0.418906	0.0163573		61.0539	0.438028	0.0190385		47.5344	0.427902	0.0263409
														57.5894	0.395924	0.00559378		47.5489	0.419708	0.0178786		61.0958	0.439994	0.0168191		47.5489	0.428147	0.0254585
														57.6093	0.396072	0.00403202		47.5635	0.420135	0.0183248		61.098	0.437536	0.0193566		47.5635	0.4267	0.0235217
														57.6291	0.395532	0.00594836		47.5781	0.42055	0.0169551		61.1372	0.440236	0.0204357		47.5781	0.427871	0.0250382
														57.649	0.394284	0.00489331		47.5926	0.419092	0.0160732		61.1392	0.441147	0.0213799		47.5926	0.426417	0.0248283
														57.6689	0.396145	0.00470212		47.6072	0.419189	0.0155813		61.1822	0.440512	0.0173898		47.6072	0.428926	0.0256106
														57.6887	0.396042	0.00367825		47.6217	0.420123	0.0179811		61.1866	0.440054	0.0180268		47.6217	0.427437	0.0254445
														57.7086	0.394695	0.00459205		47.6363	0.420986	0.0176803		61.2296	0.439621	0.0203838		47.6363	0.4277	0.0251274
														57.7285	0.396224	0.00615574		47.6509	0.419601	0.017063		61.2316	0.440153	0.0192377		47.6509	0.427553	0.0257348
														57.7483	0.395946	0.00406282		47.6654	0.42026	0.0160813		61.2718	0.441708	0.017139		47.6654	0.428332	0.0259968
														57.7682	0.395382	0.00260609		47.68	0.420315	0.0177772		61.2741	0.438514	0.0179133		47.68	0.427672	0.0250101
														57.7881	0.393096	0.00303837		47.6945	0.42025	0.0163559		61.3152	0.441674	0.017837		47.6945	0.426491	0.026165
														57.8079	0.395897	0.00263608		47.7091	0.42003	0.0154545		61.3172	0.442253	0.0193212		47.7091	0.426753	0.0248955
														57.8278	0.396882	0.00262526		47.7237	0.41974	0.0161537		61.3575	0.44089	0.0156995		47.7237	0.4269	0.0251987
														57.8477	0.396544	0.00458294		47.7382	0.420066	0.0154125		61.3599	0.441461	0.0194575		47.7382	0.429029	0.0253231
														57.8675	0.394313	0.00354515		47.7528	0.420996	0.0166019		61.4054	0.439225	0.0184784		47.7528	0.428718	0.0249932
														57.8874	0.395013	0.00412902		47.7674	0.421233	0.0164891		61.4077	0.440619	0.017273		47.7674	0.428827	0.0252376
														57.9073	0.395068	0.00471317		47.7819	0.419123	0.0158101		61.4488	0.441615	0.0176348		47.7819	0.428353	0.0256858
														57.9272	0.395975	0.00594282		47.7965	0.419914	0.0164885		61.4508	0.439528	0.0186937		47.7965	0.428246	0.0248387
														57.947	0.397713	0.00397779		47.811	0.418901	0.0168852		61.4902	0.440581	0.0158718		47.811	0.428069	0.0247585
														57.9669	0.396055	0.00393229		47.8256	0.419337	0.0173355		61.4925	0.442028	0.0217838		47.8256	0.428194	0.0251135
														57.9868	0.39566	0.00298684		47.8402	0.420086	0.018438		61.5336	0.440997	0.0191914		47.8402	0.427678	0.0257516
														58.0066	0.395448	0.00207787		47.8547	0.420048	0.0182449		61.5358	0.439368	0.0177097		47.8547	0.42763	0.024581
														58.0265	0.394797	0.00195899		47.8693	0.420066	0.0179901		61.5782	0.438329	0.0198781		47.8693	0.428	0.0257357
														58.0464	0.39726	0.00450805		47.8838	0.419404	0.0170499		61.5804	0.440156	0.0179999		47.8838	0.428334	0.0246944
														58.0662	0.398356	0.00332453		47.8984	0.419827	0.017032		61.6248	0.443146	0.0167511		47.8984	0.428367	0.0257586
														58.0861	0.396448	0.00444924		47.913	0.42007	0.0173038		61.6271	0.440731	0.0196109		47.913	0.426988	0.0246897
														58.106	0.397659	0.00450583		47.9275	0.42067	0.0188036		61.6636	0.440674	0.019175		47.9275	0.428593	0.0250354
														58.1258	0.396155	0.00315986		47.9421	0.420208	0.0180395		61.6656	0.443381	0.020257		47.9421	0.427568	0.0259285
														58.1457	0.39659	0.00457777		47.9566	0.419126	0.0170276		61.7107	0.44147	0.0181255		47.9566	0.427314	0.0268384
														58.1656	0.393659	0.00474377		47.9712	0.419987	0.0163848		61.713	0.440924	0.0180029		47.9712	0.428442	0.0246058
														58.1854	0.396208	0.00519769		47.9858	0.420579	0.0174837		61.753	0.441126	0.0163757		47.9858	0.428268	0.0245633
														58.2053	0.396804	0.00634132		48.0003	0.419872	0.0174149		61.7552	0.440251	0.0204451		48.0003	0.428372	0.0257561
														58.2252	0.395873	0.00841893		48.0149	0.420397	0.0161972		61.7951	0.439862	0.016564		48.0149	0.428007	0.0257815
														58.245	0.396294	0.00438889		48.0294	0.42091	0.0166248		61.7972	0.438373	0.0186083		48.0294	0.429291	0.0244023
														58.2649	0.396109	0.00332864		48.044	0.421695	0.0150469		61.8405	0.441792	0.0164974		48.044	0.427419	0.0257945
														58.2848	0.395106	0.00251362		48.0586	0.421209	0.0154582		61.8427	0.440396	0.0204022		48.0586	0.428012	0.0238072
														58.3046	0.395934	0.00340625		48.0731	0.41823	0.0174605		61.8863	0.442419	0.016509		48.0731	0.42933	0.0258239
														58.3245	0.396558	0.00366841		48.0877	0.418985	0.0170091		61.8886	0.439872	0.0177674		48.0877	0.429919	0.0244735
														58.3444	0.394332	0.00376227		48.1022	0.421989	0.0165635		61.9295	0.442278	0.0184969		48.1022	0.428323	0.0244076
														58.3642	0.395095	0.00374018		48.1168	0.420521	0.0163821		61.9316	0.438801	0.020207		48.1168	0.428081	0.0249353
														58.3841	0.396349	0.00497383		48.1314	0.421445	0.0175211		61.9729	0.441491	0.0187963		48.1314	0.42786	0.0266788
														58.404	0.397737	0.00518739		48.1459	0.420774	0.0166959		61.9752	0.438828	0.018812		48.1459	0.428303	0.0252794
														58.4238	0.398271	0.00541378		48.1605	0.42059	0.016389		62.0152	0.441967	0.0190127		48.1605	0.427793	0.0248801
														58.4437	0.395586	0.0044978		48.1751	0.421891	0.0165726		62.0175	0.443038	0.0174423		48.1751	0.428982	0.0256993
														58.4636	0.393393	0.00307904		48.1896	0.421008	0.017751		62.0602	0.442286	0.0200964		48.1896	0.428976	0.0264548
														58.4834	0.396116	0.00435506		48.2042	0.420684	0.0172002		62.0623	0.439587	0.020412		48.2042	0.429067	0.0253712
														58.5033	0.39629	0.00401412		48.2187	0.420936	0.0169111		62.105	0.441777	0.0177388		48.2187	0.428336	0.0249875
														58.5232	0.39687	0.00379784		48.2333	0.421221	0.0177128		62.1072	0.440465	0.019446		48.2333	0.427848	0.0247669
														58.543	0.399039	0.00638668		48.2479	0.421373	0.0176028		62.1476	0.442557	0.0189672		48.2479	0.427393	0.0270301
														58.5629	0.396873	0.00317891		48.2624	0.420723	0.0167184		62.15	0.439742	0.0183047		48.2624	0.42847	0.0252933
														58.5828	0.398214	0.00409019		48.277	0.420878	0.0169883		62.1913	0.442179	0.0159471		48.277	0.428211	0.025965
														58.6026	0.397024	0.00516913		48.2915	0.420686	0.0178713		62.1941	0.443	0.0193188		48.2915	0.427552	0.0246993
														58.6225	0.396417	0.00764636		48.3061	0.422389	0.0158652		62.2372	0.441201	0.0195483		48.3061	0.428296	0.0246646
														58.6424	0.397564	0.00319485		48.3207	0.420802	0.016456		62.2392	0.441698	0.0190788		48.3207	0.42832	0.0243893
														58.6623	0.398026	0.00335388		48.3352	0.421401	0.0179054		62.279	0.442093	0.0201975		48.3352	0.429024	0.0241885
														58.6821	0.395184	0.00302997		48.3498	0.420666	0.016763		62.2812	0.441908	0.0191293		48.3498	0.429652	0.0239861
														58.702	0.397241	0.00317485		48.3643	0.420998	0.0181862		62.3233	0.443679	0.0204672		48.3643	0.428636	0.0257901
														58.7219	0.399011	0.00376887		48.3789	0.419875	0.0181673		62.3254	0.442348	0.0212301		48.3789	0.428161	0.0252648
														58.7417	0.399802	0.00288344		48.3935	0.421227	0.0167304		62.3655	0.443172	0.0181919		48.3935	0.42977	0.0264155
														58.7616	0.396785	0.00365166		48.408	0.421694	0.0172033		62.3676	0.443146	0.0185957		48.408	0.428981	0.0240115
														58.7815	0.397093	0.00428348		48.4226	0.421853	0.0169022		62.4091	0.440033	0.0168998		48.4226	0.429255	0.026233
														58.8013	0.395115	0.00254519		48.4371	0.420774	0.0168052		62.4113	0.441923	0.0203418		48.4371	0.428728	0.0266077
														58.8212	0.397725	0.00369866		48.4517	0.420747	0.0176638		62.4539	0.441356	0.0184428		48.4517	0.428913	0.0263137
														58.8411	0.398127	0.0045347		48.4663	0.421521	0.0167894		62.4565	0.439931	0.0192915		48.4663	0.429672	0.0261317
														58.8609	0.397337	0.00336764		48.4808	0.421342	0.018346		62.499	0.441089	0.0180942		48.4808	0.43009	0.0252224
														58.8808	0.396493	0.00537128		48.4954	0.421531	0.0179617		62.5011	0.441779	0.0163547		48.4954	0.430389	0.0264475
														58.9007	0.39798	0.00360956		48.5099	0.421385	0.0173898		62.5401	0.440361	0.0187798		48.5099	0.429669	0.0264819
														58.9205	0.395502	0.00493017		48.5245	0.421774	0.0174403		62.5424	0.444856	0.0176386		48.5245	0.428016	0.0252241
														58.9404	0.395582	0.0054823		48.5391	0.421916	0.0171207		62.5843	0.442603	0.0193274		48.5391	0.428745	0.0253048
														58.9603	0.395544	0.00541917		48.5536	0.420494	0.0158811		62.5864	0.442388	0.0204391		48.5536	0.429867	0.0266796
														58.9801	0.397505	0.00493467		48.5682	0.421191	0.0164743		62.6307	0.441552	0.0193475		48.5682	0.429659	0.0256597
														59	0.398343	0.00417647		48.5828	0.421831	0.0165053		62.6328	0.442829	0.0187069		48.5828	0.42846	0.0249937
														59.0199	0.399392	0.00437631		48.5973	0.422054	0.017138		62.6735	0.441505	0.0199875		48.5973	0.430602	0.0260384
														59.0397	0.399518	0.00660993		48.6119	0.421655	0.0171209		62.6758	0.443948	0.0216576		48.6119	0.43018	0.0264927
														59.0596	0.398605	0.00348381		48.6264	0.421904	0.0168851		62.7176	0.440179	0.0179233		48.6264	0.429121	0.0258509
														59.0795	0.396074	0.00401387		48.641	0.421248	0.0159689		62.7198	0.441508	0.0170659		48.641	0.42943	0.025337
														59.0993	0.3972	0.00363729		48.6556	0.42138	0.0160846		62.7617	0.442591	0.018327		48.6556	0.429783	0.0240078
														59.1192	0.395409	0.00312816		48.6701	0.421933	0.0172679		62.7637	0.443469	0.0213935		48.6701	0.428165	0.0244574
														59.1391	0.396284	0.00300653		48.6847	0.420315	0.0177723		62.8068	0.440937	0.0180188		48.6847	0.42985	0.0253163
														59.1589	0.397189	0.00463669		48.6992	0.421085	0.0173023		62.809	0.442361	0.0197542		48.6992	0.43047	0.026298
														59.1788	0.3982	0.00351503		48.7138	0.421108	0.0167196		62.8507	0.442008	0.018796		48.7138	0.429833	0.0257352
														59.1987	0.395289	0.00184006		48.7284	0.420371	0.0171332		62.8527	0.44016	0.019587		48.7284	0.429867	0.0250632
														59.2185	0.397041	0.0011642		48.7429	0.421445	0.0181484		62.8935	0.443627	0.0185628		48.7429	0.430551	0.0242174
														59.2384	0.396516	0.00360515		48.7575	0.420359	0.0173817		62.896	0.444975	0.0169276		48.7575	0.429839	0.0236927
														59.2583	0.395829	0.00342339		48.772	0.420946	0.017813		62.9365	0.443187	0.020291		48.772	0.429553	0.0244682
														59.2781	0.397896	0.00445071		48.7866	0.421318	0.0168981		62.9388	0.44255	0.018971		48.7866	0.429603	0.0257892
														59.298	0.398051	0.00414594		48.8012	0.422275	0.0172223		62.9836	0.444005	0.0192139		48.8012	0.429528	0.0259956
														59.3179	0.400033	0.00148453		48.8157	0.422116	0.0169936		62.9856	0.445354	0.0203335		48.8157	0.42974	0.0258569
														59.3377	0.397344	0.00112039		48.8303	0.42114	0.017134		63.0259	0.443344	0.0169058		48.8303	0.429665	0.0250342
														59.3576	0.396979	0.00412969		48.8448	0.420967	0.0175984		63.0281	0.444247	0.0173007		48.8448	0.429745	0.0251094
														59.3775	0.398222	0.00441722		48.8594	0.421346	0.0166807		63.07	0.444217	0.0199559		48.8594	0.429592	0.0258075
														59.3974	0.397561	0.0041347		48.874	0.421937	0.0154912		63.0721	0.440756	0.0194391		48.874	0.430235	0.0262481
														59.4172	0.397628	0.00266979		48.8885	0.423188	0.0157784		63.1149	0.44447	0.0179166		48.8885	0.429945	0.026362
														59.4371	0.396048	0.00435081		48.9031	0.423362	0.0165769		63.117	0.442918	0.0205323		48.9031	0.429141	0.0261003
														59.457	0.39842	0.00355265		48.9177	0.421928	0.0173087		63.1573	0.442281	0.0186328		48.9177	0.429315	0.0260808
														59.4768	0.397943	0.00296256		48.9322	0.421567	0.0175134		63.1596	0.443079	0.0192199		48.9322	0.429592	0.0268299
														59.4967	0.397686	0.00425431		48.9468	0.422236	0.0175075		63.201	0.442905	0.016546		48.9468	0.430398	0.0267584
														59.5166	0.397629	0.00427371		48.9613	0.421562	0.0170084		63.2033	0.444006	0.0206035		48.9613	0.43021	0.024409
														59.5364	0.397745	0.00437936		48.9759	0.420701	0.0167186		63.2466	0.44305	0.0175786		48.9759	0.429082	0.0246034
														59.5563	0.397152	0.00174622		48.9905	0.421498	0.0169135		63.2486	0.445848	0.01891		48.9905	0.429532	0.0263992
														59.5762	0.39806	0.00229622		49.005	0.421177	0.0166838		63.2883	0.445493	0.0179923		49.005	0.430558	0.0256609
														59.596	0.398437	0.0048827		49.0196	0.420176	0.0168804		63.2905	0.443797	0.0170739		49.0196	0.430984	0.0252004
														59.6159	0.397645	0.00350385		49.0341	0.420696	0.017521		63.3313	0.445664	0.0189679		49.0341	0.431669	0.0254054
														59.6358	0.397222	0.00329649		49.0487	0.42176	0.0170148		63.3334	0.443813	0.0200561		49.0487	0.430836	0.0256646
														59.6556	0.397311	0.00608727		49.0633	0.421289	0.0166689		63.3752	0.444697	0.0183318		49.0633	0.43009	0.0260746
[truncated: 4,185 more rows]

## Sheet: Figure1E
SPR
bv6			bop1			bop2			boa1			boa2
KD mean ± sd (nM)	4.3 ± 0.4		KD mean ± sd (nM)	2.7 ± 0.4		KD mean ± sd (nM)	0.9 ± 0.3		KD mean ± sd (nM)	3.7 ± 0.8		KD mean ± sd (nM)	1.1 ± 0.4
Time (s)	Raw response 20 nM (R.U.)		Time (s)	Raw response 20 nM (R.U.)		Time (s)	Raw response 20 nM (R.U.)		Time (s)	Raw response 20 nM (R.U.)		Time (s)	Raw response 20 nM (R.U.)
-0.0999985	1.74482		-0.400002	1.21318		-0.0999985	1.94794		-0.199997	-0.52578		0.0999985	1.6333
0.900002	3.2099		0.599998	-2.08465		0.900002	1.78217		0.800003	-1.24796		1.1	2.04468
1.9	2.91919		1.6	-1.98867		1.9	2.67114		1.8	-0.595021		2.1	2.74097
2.9	3.86582		2.6	2.81367		2.9	3.75644		2.8	1.17617		3.1	4.01953
3.9	5.17969		3.6	5.80312		3.9	5.28955		3.8	3.04814		4.1	5.91406
4.9	6.70859		4.6	8.12422		4.9	6.95371		4.8	4.81875		5.1	7.74463
5.9	7.96328		5.6	10.402		5.9	8.78457		5.8	6.37666		6.1	9.88281
6.9	9.40322		6.6	12.5151		6.9	10.6322		6.8	8.21533		7.1	11.6787
7.9	10.6856		7.6	14.6863		7.9	12.3614		7.8	9.76914		8.1	13.4236
8.9	12.1283		8.6	16.5368		8.9	14.0775		8.8	11.4843		9.1	15.3538
9.9	13.6334		9.6	18.8718		9.9	16.0377		9.8	12.8607		10.1	17.2175
10.9	15.1709		10.6	20.9651		10.9	17.7447		10.8	14.7853		11.1	19.2864
11.9	16.4961		11.6	23.0284		11.9	19.6563		11.8	16.2014		12.1	21.1956
12.9	17.7807		12.6	24.9578		12.9	21.1703		12.8	17.735		13.1	22.8569
13.9	19.0678		13.6	26.9566		13.9	22.9604		13.8	19.3796		14.1	24.6187
14.9	20.5804		14.6	29.1182		14.9	24.7879		14.8	20.9189		15.1	26.6548
15.9	21.988		15.6	31.0457		15.9	26.4182		15.8	22.5802		16.1	28.2275
16.9	23.2178		16.6	33.1711		16.9	27.9722		16.8	24.0038		17.1	29.9319
17.9	24.8042		17.6	35.1645		17.9	29.7451		17.8	25.659		18.1	31.7173
18.9	26.0419		18.6	37.1858		18.9	31.4702		18.8	27.2447		19.1	33.5378
19.9	27.5577		19.6	39.2794		19.9	33.2867		19.8	28.9592		20.1	35.356
20.9	28.9406		20.6	41.257		20.9	34.8591		20.8	30.4208		21.1	37.0186
21.9	30.3374		21.6	43.1318		21.9	36.6225		21.8	31.7388		22.1	38.8088
22.9	31.5966		22.6	44.9139		22.9	38.1767		22.8	33.2584		23.1	40.7151
23.9	32.9516		23.6	46.5919		23.9	39.6958		23.8	34.6813		24.1	42.3049
24.9	34.2857		24.6	48.6334		24.9	41.402		24.8	36.3786		25.1	44.1807
25.9	35.5697		25.6	50.8268		25.9	43.016		25.8	37.926		26.1	45.792
26.9	37.0096		26.6	52.4484		26.9	44.5828		26.8	39.1859		27.1	47.4116
27.9	38.4145		27.6	54.207		27.9	46.0956		27.8	40.5811		28.1	48.9741
28.9	39.862		28.6	56.0567		28.9	47.6657		28.8	42.1447		29.1	50.7588
29.9	41.1139		29.6	58.0957		29.9	49.3654		29.8	43.6514		30.1	52.3987
30.9	42.4465		30.6	59.8095		30.9	50.7961		30.8	45.1634		31.1	53.9968
31.9	43.8599		31.6	61.6249		31.9	52.3379		31.8	46.6004		32.1	55.7773
32.9	45.2689		32.6	63.3748		32.9	53.8949		32.8	48.0191		33.1	57.332
33.9	46.4298		33.6	65.3974		33.9	55.2028		33.8	49.4021		34.1	58.8201
34.9	47.8531		34.6	66.9338		34.9	56.9459		34.8	50.8939		35.1	60.5613
35.9	49.1772		35.6	68.8094		35.9	58.6123		35.8	52.4874		36.1	62.1936
36.9	50.3509		36.6	70.4895		36.9	60.1839		36.8	53.7011		37.1	63.8406
37.9	51.6635		37.6	72.15		37.9	61.6557		37.8	55.0686		38.1	65.4429
38.9	53.0948		38.6	73.9209		38.9	63.1041		38.8	56.624		39.1	67.1902
39.9	54.4539		39.6	75.6491		39.9	64.592		39.8	58.036		40.1	68.6746
40.9	55.5935		40.6	77.3772		40.9	66.1067		40.8	59.3526		41.1	70.22
41.9	57.0271		41.6	79.0927		41.9	67.5442		41.8	60.8309		42.1	71.594
42.9	58.1449		42.6	80.7752		42.9	68.7064		42.8	62.1041		43.1	73.0664
43.9	59.434		43.6	82.2463		43.9	70.268		43.8	63.3725		44.1	74.7427
44.9	60.7411		44.6	83.8045		44.9	71.5775		44.8	64.9459		45.1	76.2876
45.9	62.1298		45.6	85.752		45.9	73.0395		45.8	66.3779		46.1	77.8271
46.9	63.3974		46.6	87.2859		46.9	74.4789		46.8	67.6461		47.1	79.46
47.9	64.561		47.6	89.0418		47.9	75.83		47.8	69.0406		48.1	80.6833
48.9	65.8486		48.6	90.6435		48.9	77.1333		48.8	70.4329		49.1	82.3606
49.9	67.0332		49.6	92.1653		49.9	78.6455		49.8	71.7193		50.1	83.7241
50.9	68.3465		50.6	93.8106		50.9	79.9247		50.8	73.069		51.1	85.2029
51.9	69.5356		51.6	95.5517		51.9	81.3007		51.8	74.4871		52.1	86.696
52.9	70.8977		52.6	96.9859		52.9	82.7024		52.8	75.8908		53.1	87.8889
53.9	71.9811		53.6	98.3892		53.9	83.9884		53.8	77.0928		54.1	89.3479
54.9	73.2162		54.6	100.065		54.9	85.2592		54.8	78.45		55.1	90.981
55.9	74.3957		55.6	101.5		55.9	86.5197		55.8	79.8202		56.1	92.353
56.9	75.7148		56.6	103.108		56.9	87.9219		56.8	81.2794		57.1	93.668
57.9	77.0516		57.6	104.744		57.9	89.3255		57.8	82.605		58.1	95.3845
58.9	78.1594		58.6	106.279		58.9	90.3903		58.8	83.7381		59.1	96.5254
59.9	79.3046		59.6	107.655		59.9	91.6318		59.8	85.1019		60.1	98.0901
60.9	80.6583		60.6	109.123		60.9	93.0089		60.8	86.3566		61.1	99.415
61.9	81.8402		61.6	110.459		61.9	94.0541		61.8	87.6705		62.1	100.765
62.9	82.8268		62.6	111.788		62.9	94.9972		62.8	89.0795		63.1	102.089
63.9	83.8278		63.6	113.518		63.9	96.0822		63.8	90.1571		64.1	103.239
64.9	84.9723		64.6	114.798		64.9	97.4762		64.8	91.3175		65.1	104.741
65.9	86.2879		65.6	116.063		65.9	98.7029		65.8	92.6971		66.1	106.178
66.9	87.339		66.6	117.551		66.9	99.9069		66.8	93.9628		67.1	107.458
67.9	88.4222		67.6	119.061		67.9	100.827		67.8	95.247		68.1	108.649
68.9	89.6065		68.6	120.234		68.9	101.916		68.8	96.5744		69.1	109.813
69.9	90.6627		69.6	121.412		69.9	103.005		69.8	97.5841		70.1	111.139
70.9	91.8531		70.6	122.882		70.9	104.109		70.8	98.9381		71.1	112.509
71.9	93.1384		71.6	124.331		71.9	105.215		71.8	100.172		72.1	113.641
72.9	93.9424		72.6	125.525		72.9	106.128		72.8	101.357		73.1	114.93
73.9	95.0431		73.6	126.911		73.9	107.506		73.8	102.353		74.1	116.004
74.9	96.1795		74.6	128.18		74.9	108.222		74.8	103.662		75.1	117.209
75.9	97.2041		75.6	129.544		75.9	109.273		75.8	104.739		76.1	118.526
76.9	98.375		76.6	130.847		76.9	110.329		76.8	105.723		77.1	119.741
77.9	99.3838		77.6	132.036		77.9	111.322		77.8	107.035		78.1	120.922
78.9	100.4		78.6	133.308		78.9	112.305		78.8	108.158		79.1	121.999
79.9	101.274		79.6	134.5		79.9	113.116		79.8	109.461		80.1	122.98
80.9	102.219		80.6	135.697		80.9	113.97		80.8	110.534		81.1	124.24
81.9	103.441		81.6	136.742		81.9	115.207		81.8	111.658		82.1	125.479
82.9	104.394		82.6	138.07		82.9	116.104		82.8	112.764		83.1	126.618
83.9	105.296		83.6	139.134		83.9	116.795		83.8	113.633		84.1	127.655
84.9	106.087		84.6	140.261		84.9	117.742		84.8	114.645		85.1	128.799
85.9	107.284		85.6	141.257		85.9	118.755		85.8	115.88		86.1	129.828
86.9	108.205		86.6	142.619		86.9	119.44		86.8	117.005		87.1	130.868
87.9	109.024		87.6	143.792		87.9	120.441		87.8	118.072		88.1	132.195
88.9	110.078		88.6	144.885		88.9	121.434		88.8	119.008		89.1	133.2
89.9	111.026		89.6	145.995		89.9	122.378		89.8	120.051		90.1	134.218
90.9	111.862		90.6	147.199		90.9	123.092		90.8	121.147		91.1	135.381
91.9	112.966		91.6	148.167		91.9	124.066		91.8	122.197		92.1	136.542
92.9	113.945		92.6	149.047		92.9	124.932		92.8	123.237		93.1	137.468
93.9	114.672		93.6	150.216		93.9	125.68		93.8	124.129		94.1	138.388
94.9	115.66		94.6	151.402		94.9	126.436		94.8	125.274		95.1	139.435
95.9	116.454		95.6	152.325		95.9	127.219		95.8	126.174		96.1	140.569
96.9	117.252		96.6	153.237		96.9	127.9		96.8	127.164		97.1	141.573
97.9	118.267		97.6	154.383		97.9	128.787		97.8	128.195		98.1	142.587
98.9	119.053		98.6	155.303		98.9	129.538		98.8	129.183		99.1	143.542
99.9	119.816		99.6	156.418		99.9	130.307		99.8	130.252		100.1	144.31
100.9	120.766		100.6	157.355		100.9	131.099		100.8	131.142		101.1	145.347
101.9	121.695		101.6	158.329		101.9	131.973		101.8	131.997		102.1	146.348
102.9	122.501		102.6	159.401		102.9	132.585		102.8	133.032		103.1	147.193
103.9	123.3		103.6	160.186		103.9	133.107		103.8	134.024		104.1	148.023
104.9	124.042		104.6	161.187		104.9	133.836		104.8	135.013		105.1	149.002
105.9	124.893		105.6	162.357		105.9	134.62		105.8	136.045		106.1	149.954
106.9	125.955		106.6	163.269		106.9	135.412		106.8	136.831		107.1	151.02
107.9	126.752		107.6	164.163		107.9	136.01		107.8	137.723		108.1	151.869
108.9	127.464		108.6	164.893		108.9	136.694		108.8	138.565		109.1	152.683
109.9	128.248		109.6	165.747		109.9	137.301		109.8	139.584		110.1	153.529
110.9	128.98		110.6	166.832		110.9	138.05		110.8	140.421		111.1	154.422
111.9	129.648		111.6	167.467		111.9	138.656		111.8	141.253		112.1	155.282
112.9	130.477		112.6	168.337		112.9	139.339		112.8	142.137		113.1	156.116
113.9	131.173		113.6	169.402		113.9	139.935		113.8	143.028		114.1	157.098
114.9	132.074		114.6	170.155		114.9	140.678		114.8	143.803		115.1	158.013
115.9	133.003		115.6	170.775		115.9	141.391		115.8	144.571		116.1	158.859
116.9	133.673		116.6	171.651		116.9	142.124		116.8	145.351		117.1	159.764
117.9	134.296		117.6	172.447		117.9	142.547		117.8	146.146		118.1	160.44
118.9	134.9		118.6	173.433		118.9	143.151		118.8	147.125		119.1	161.374
119.9	135.839		119.6	174.24		119.9	143.823		119.8	148.037		120.1	162.217
120.9	136.552		120.6	175.008		120.9	144.591		120.8	148.732		121.1	162.958
121.9	137.426		121.6	175.726		121.9	144.978		121.8	149.445		122.1	163.736
122.9	138.042		122.6	176.51		122.9	145.51		122.8	150.389		123.1	164.398
123.9	138.675		123.6	177.141		123.9	146.015		123.8	151.025		124.1	165.231
124.9	139.489		124.6	177.845		124.9	146.557		124.8	151.764		125.1	165.896
125.9	140.037		125.6	178.55		125.9	147.091		125.8	152.499		126.1	166.552
126.9	140.59		126.6	179.421		126.9	147.675		126.8	153.272		127.1	167.307
127.9	141.344		127.6	180.207		127.9	148.293		127.8	154.323		128.1	167.968
128.9	142.126		128.6	181.104		128.9	148.874		128.8	155.062		129.1	168.825
129.9	142.561		129.6	181.647		129.9	149.267		129.8	155.766		130.1	169.693
130.9	143.17		130.6	182.517		130.9	149.83		130.8	156.55		131.1	170.413
131.9	143.938		131.6	183.171		131.9	150.484		131.8	157.136		132.1	171.167
132.9	144.639		132.6	183.786		132.9	150.824		132.8	157.701		133.1	171.616
133.9	145.339		133.6	184.366		133.9	151.349		133.8	158.447		134.1	172.512
134.9	145.947		134.6	185.177		134.9	151.928		134.8	159.075		135.1	173.08
135.9	146.414		135.6	185.729		135.9	152.218		135.8	159.76		136.1	173.725
136.9	147.038		136.6	186.468		136.9	152.718		136.8	160.585		137.1	174.425
137.9	147.609		137.6	187.081		137.9	153.123		137.8	161.242		138.1	175.263
138.9	148.301		138.6	187.73		138.9	153.761		138.8	161.81		139.1	175.705
139.9	148.863		139.6	188.417		139.9	154.087		139.8	162.514		140.1	176.473
140.9	149.371		140.6	188.874		140.9	154.54		140.8	163.174		141.1	177.085
141.9	150.043		141.6	189.6		141.9	155.066		141.8	163.83		142.1	177.604
142.9	150.638		142.6	190.313		142.9	155.426		142.8	164.632		143.1	178.255
143.9	151.059		143.6	190.91		143.9	155.913		143.8	165.107		144.1	178.856
144.9	151.578		144.6	191.431		144.9	155.935		144.8	165.849		145.1	179.521
145.9	152.128		145.6	191.987		145.9	156.4		145.8	166.393		146.1	180.14
146.9	152.91		146.6	192.735		146.9	156.968		146.8	166.967		147.1	180.557
147.9	153.375		147.6	193.181		147.9	157.357		147.8	167.621		148.1	181.257
148.9	154.072		148.6	193.889		148.9	157.947		148.8	168.467		149.1	182.038
149.9	154.381		149.6	194.471		149.9	158.391		149.8	169.083		150.1	182.672
150.9	154.987		150.6	194.926		150.9	158.738		150.8	169.508		151.1	183.125
151.9	155.508		151.6	195.575		151.9	159.067		151.8	170.116		152.1	183.727
152.9	155.939		152.6	196.071		152.9	159.492		152.8	170.78		153.1	184.301
153.9	156.568		153.6	196.665		153.9	159.845		153.8	171.447		154.1	184.897
154.9	157.148		154.6	197.228		154.9	160.263		154.8	171.942		155.1	185.555
155.9	157.706		155.6	197.861		155.9	160.753		155.8	172.645		156.1	186.016
156.9	158.169		156.6	198.328		156.9	161.037		156.8	173.154		157.1	186.729
157.9	158.66		157.6	198.791		157.9	161.501		157.8	173.932		158.1	187.321
158.9	159.075		158.6	199.548		158.9	161.799		158.8	174.513		159.1	187.758
159.9	159.675		159.6	200.129		159.9	162.147		159.8	175.092		160.1	188.419
160.9	160.063		160.6	200.738		160.9	162.643		160.8	175.698		161.1	188.99
161.9	160.478		161.6	201.073		161.9	163.082		161.8	176.166		162.1	189.489
162.9	160.909		162.6	201.816		162.9	163.439		162.8	176.902		163.1	189.837
163.9	161.411		163.6	202.331		163.9	163.736		163.8	177.401		164.1	190.414
164.9	161.986		164.6	202.702		164.9	164.124		164.8	177.895		165.1	190.912
165.9	162.305		165.6	203.204		165.9	164.206		165.8	178.458		166.1	191.412
166.9	162.758		166.6	203.792		166.9	164.668		166.8	179.077		167.1	191.886
167.9	163.346		167.6	204.34		167.9	165.265		167.8	179.595		168.1	192.768
168.9	163.862		168.6	204.567		168.9	165.648		168.8	179.974		169.1	193.297
169.9	164.332		169.6	205.183		169.9	166.197		169.8	180.503		170.1	193.712
170.9	164.762		170.6	205.847		170.9	166.321		170.8	181.241		171.1	194.224
171.9	164.827		171.6	206.306		171.9	166.503		171.8	181.691		172.1	194.618
172.9	165.471		172.6	206.797		172.9	166.913		172.8	182.111		173.1	195.119
173.9	166.092		173.6	207.211		173.9	167.297		173.8	182.807		174.1	195.671
174.9	166.51		174.6	207.774		174.9	167.606		174.8	183.34		175.1	196.346
175.9	166.791		175.6	208.137		175.9	168.05		175.8	183.779		176.1	196.859
176.9	167.186		176.6	208.664		176.9	168.263		176.8	184.208		177.1	197.29
177.9	167.64		177.6	209.03		177.9	168.645		177.8	184.656		178.1	197.863
178.9	166.682		178.6	209.17		178.9	167.566		178.8	184.901		179.1	196.313
179.9	168.376		179.6	212.772		179.9	169.041		179.8	190.472		180.1	199.078
180.9	167.825		180.6	213.66		180.9	169.345		180.8	189.493		181.1	199.1
181.9	167.975		181.6	211.9		181.9	169.413		181.8	189.513		182.1	199.011
182.9	167.781		182.6	210.172		182.9	169.419		182.8	188.126		183.1	198.872
183.9	167.093		183.6	209.79		183.9	168.918		183.8	187.897		184.1	198.643
184.9	166.507		184.6	209.29		184.9	168.597		184.8	187.487		185.1	198.238
185.9	165.993		185.6	208.679		185.9	167.843		185.8	187.087		186.1	197.82
186.9	165.254		186.6	208.238		186.9	167.437		186.8	186.792		187.1	197.383
187.9	164.427		187.6	207.764		187.9	167.163		187.8	186.228		188.1	196.818
188.9	163.874		188.6	207.235		188.9	166.646		188.8	185.898		189.1	196.352
189.9	163.281		189.6	206.981		189.9	166.355		189.8	185.644		190.1	196.28
190.9	162.698		190.6	206.388		190.9	165.948		190.8	184.983		191.1	195.956
191.9	162.246		191.6	205.76		191.9	165.325		191.8	184.579		192.1	195.458
192.9	161.8		192.6	205.242		192.9	165.185		192.8	184.209		193.1	195.415
193.9	161.218		193.6	204.827		193.9	165.025		193.8	183.798		194.1	194.974
194.9	160.814		194.6	204.378		194.9	164.502		194.8	183.571		195.1	194.667
195.9	160.052		195.6	203.921		195.9	164.283		195.8	182.998		196.1	194.116
196.9	159.485		196.6	203.339		196.9	163.717		196.8	182.444		197.1	193.511
197.9	159.104		197.6	202.894		197.9	163.172		197.8	182.282		198.1	193.441
198.9	158.563		198.6	202.718		198.9	162.959		198.8	181.944		199.1	193.01
199.9	158.064		199.6	202.14		199.9	162.605		199.8	181.433		200.1	192.565
200.9	157.511		200.6	201.491		200.9	161.954		200.8	180.952		201.1	192.337
201.9	156.985		201.6	201.15		201.9	161.852		201.8	180.613		202.1	192.057
202.9	156.533		202.6	200.758		202.9	161.5		202.8	180.135		203.1	191.677
203.9	156.01		203.6	200.479		203.9	160.975		203.8	180.042		204.1	191.511
204.9	155.435		204.6	199.947		204.9	160.868		204.8	179.541		205.1	191.235
205.9	155.06		205.6	199.337		205.9	160.43		205.8	178.948		206.1	190.694
206.9	154.602		206.6	199.07		206.9	160.1		206.8	178.87		207.1	190.497
207.9	154.133		207.6	198.659		207.9	160.008		207.8	178.247		208.1	190.084
208.9	153.91		208.6	197.915		208.9	159.511		208.8	178.095		209.1	189.615
209.9	153.347		209.6	197.837		209.9	159.156		209.8	177.81		210.1	189.721
210.9	152.878		210.6	197.22		210.9	159.033		210.8	177.233		211.1	189.055
211.9	152.438		211.6	196.802		211.9	158.365		211.8	177.03		212.1	188.688
212.9	152.097		212.6	196.677		212.9	158.35		212.8	176.811		213.1	188.604
213.9	151.603		213.6	196.044		213.9	158.21		213.8	176.182		214.1	188.23
214.9	151.417		214.6	195.684		214.9	157.673		214.8	176.111		215.1	187.818
215.9	150.663		215.6	195.467		215.9	157.537		215.8	175.567		216.1	187.919
216.9	150.234		216.6	194.84		216.9	157.151		216.8	175.07		217.1	187.323
217.9	149.963		217.6	194.232		217.9	156.571		217.8	174.957		218.1	187.024
218.9	149.369		218.6	194.145		218.9	156.769		218.8	174.579		219.1	186.852
219.9	148.873		219.6	193.401		219.9	156.277		219.8	174.062		220.1	186.242
220.9	148.552		220.6	193.003		220.9	155.877		220.8	174.07		221.1	186.203
221.9	147.97		221.6	193.041		221.9	155.812		221.8	173.543		222.1	185.873
222.9	147.723		222.6	192.275		222.9	155.473		222.8	172.89		223.1	185.396
223.9	147.21		223.6	192.004		223.9	155.112		223.8	172.895		224.1	185.206
224.9	146.615		224.6	191.869		224.9	155.092		224.8	172.575		225.1	184.981
225.9	146.553		225.6	191.091		225.9	154.696		225.8	172.143		226.1	184.572
226.9	145.998		226.6	191.077		226.9	154.298		226.8	172.077		227.1	184.528
227.9	145.528		227.6	190.488		227.9	154.319		227.8	171.327		228.1	183.906
228.9	145.184		228.6	189.643		228.9	153.6		228.8	171.237		229.1	183.766
229.9	144.871		229.6	189.813		229.9	153.576		229.8	171.22		230.1	183.813
230.9	144.431		230.6	189.129		230.9	153.592		230.8	170.455		231.1	183.393
231.9	144.153		231.6	188.74		231.9	152.998		231.8	170.367		232.1	183.128
232.9	143.694		232.6	188.675		232.9	152.992		232.8	170.068		233.1	182.885
233.9	143.236		233.6	187.915		233.9	152.695		233.8	169.406		234.1	182.413
234.9	142.812		234.6	187.563		234.9	152.066		234.8	169.469		235.1	182.253
235.9	142.36		235.6	187.61		235.9	152.112		235.8	169.143		236.1	181.883
236.9	142.107		236.6	186.951		236.9	151.883		236.8	168.44		237.1	181.515
237.9	141.575		237.6	186.613		237.9	151.233		237.8	168.474		238.1	181.551
238.9	141.31		238.6	186.689		238.9	151.401		238.8	168.014		239.1	181.23
239.9	141.014		239.6	185.789		239.9	151.134		239.8	167.558		240.1	180.846
240.9	140.683		240.6	185.516		240.9	150.739		240.8	167.484		241.1	180.791
241.9	140.37		241.6	185.196		241.9	150.904		241.8	167.136		242.1	180.36
242.9	140.002		242.6	184.595		242.9	150.414		242.8	166.916		243.1	180.034
243.9	139.706		243.6	184.456		243.9	150.023		243.8	166.68		244.1	179.97
244.9	138.979		244.6	184.17		244.9	149.74		244.8	166.287		245.1	179.599
245.9	138.889		245.6	183.614		245.9	149.524		245.8	165.811		246.1	179.214
246.9	138.396		246.6	183.515		246.9	149.224		246.8	165.732		247.1	179.22
247.9	138.003		247.6	183.179		247.9	149.12		247.8	165.25		248.1	178.818
248.9	138.095		248.6	182.567		248.9	148.759		248.8	165.236		249.1	178.606
249.9	137.418		249.6	182.523		249.9	148.667		249.8	164.647		250.1	178.427
250.9	137		250.6	181.751		250.9	148.351		250.8	164.05		251.1	177.92
251.9	136.667		251.6	181.279		251.9	147.703		251.8	164.131		252.1	177.87
252.9	136.304		252.6	181.321		252.9	147.888		252.8	163.698		253.1	177.689
253.9	135.852		253.6	180.899		253.9	147.656		253.8	163.387		254.1	177.25
254.9	135.539		254.6	180.587		254.9	147.351		254.8	163.368		255.1	177.149
255.9	135.201		255.6	180.401		255.9	147.323		255.8	162.883		256.1	176.854
256.9	134.972		256.6	179.774		256.9	147.093		256.8	162.467		257.1	176.525
257.9	134.675		257.6	179.664		257.9	146.572		257.8	162.421		258.1	176.463
258.9	134.191		258.6	179.658		258.9	146.725		258.8	162.022		259.1	176.221
259.9	133.952		259.6	179.108		259.9	146.437		259.8	161.779		260.1	176.037
260.9	133.701		260.6	178.984		260.9	146.011		260.8	161.725		261.1	175.911
261.9	133.181		261.6	178.549		261.9	145.928		261.8	161.124		262.1	175.296
262.9	132.986		262.6	177.948		262.9	145.517		262.8	160.858		263.1	175.019
263.9	132.645		263.6	177.842		263.9	145.423		263.8	160.647		264.1	175.146
264.9	132.262		264.6	177.478		264.9	145.405		264.8	160.262		265.1	174.795
265.9	132.05		265.6	176.827		265.9	145.043		265.8	160.02		266.1	174.437
266.9	131.67		266.6	177.088		266.9	144.738		266.8	160.023		267.1	174.605
267.9	131.407		267.6	176.604		267.9	144.756		267.8	159.547		268.1	173.996
268.9	131.087		268.6	176.36		268.9	144.289		268.8	159.398		269.1	173.761
269.9	130.864		269.6	176.191		269.9	144.251		269.8	159.062		270.1	173.762
270.9	130.438		270.6	175.656		270.9	144.052		270.8	158.513		271.1	173.272
271.9	130.244		271.6	175.134		271.9	143.558		271.8	158.773		272.1	173.008
272.9	129.681		272.6	175.146		272.9	143.519		272.8	158.171		273.1	172.966
273.9	129.536		273.6	174.569		273.9	143.428		273.8	157.581		274.1	172.523
274.9	129.388		274.6	174.187		274.9	142.854		274.8	157.748		275.1	172.407
275.9	128.784		275.6	174.315		275.9	143.162		275.8	157.499		276.1	172.502
276.9	128.515		276.6	173.822		276.9	142.902		276.8	157.046		277.1	171.798
277.9	128.213		277.6	173.381		277.9	142.109		277.8	157.176		278.1	171.753
278.9	127.626		278.6	173.473		278.9	142.366		278.8	156.631		279.1	171.488
279.9	127.478		279.6	172.711		279.9	142.014		279.8	156.296		280.1	170.926
280.9	127.114		280.6	172.697		280.9	141.466		280.8	156.346		281.1	171.061
281.9	126.809		281.6	172.572		281.9	141.971		281.8	155.886		282.1	170.966
282.9	126.898		282.6	171.812		282.9	141.574		282.8	155.474		283.1	170.35
283.9	126.354		283.6	172.052		283.9	141.095		283.8	155.657		284.1	170.509
284.9	125.815		284.6	171.743		284.9	141.337		284.8	154.992		285.1	170.194
285.9	126.011		285.6	171.189		285.9	140.791		285.8	155.004		286.1	169.602
286.9	125.428		286.6	171.342		286.9	140.511		286.8	155.079		287.1	169.852
287.9	124.938		287.6	170.736		287.9	140.72		287.8	154.298		288.1	169.332
288.9	124.882		288.6	170.201		288.9	140.107		288.8	154.32		289.1	169.039
289.9	124.567		289.6	170.285		289.9	140.165		289.8	153.845		290.1	169.01
290.9	124.144		290.6	169.628		290.9	140.146		290.8	153.255		291.1	168.429
291.9	123.882		291.6	169.328		291.9	139.537		291.8	153.6		292.1	168.302
292.9	123.699		292.6	169.542		292.9	139.701		292.8	153.147		293.1	168.407
293.9	123.301		293.6	169.113		293.9	139.237		293.8	152.789		294.1	168.014
294.9	123.137		294.6	168.703		294.9	138.819		294.8	153.069		295.1	167.892
295.9	122.885		295.6	168.648		295.9	139.254		295.8	152.668		296.1	168.071
296.9	122.683		296.6	168.034		296.9	139.065		296.8	151.921		297.1	167.434
297.9	122.486		297.6	167.996		297.9	138.552		297.8	152.115		298.1	167.568
298.9	122.246		298.6	167.87		298.9	138.822		298.8	151.695		299.1	167.235
299.9	121.868		299.6	167.126		299.9	138.307		299.8	151.521		300.1	166.825
300.9	121.446		300.6	167.182		300.9	137.872		300.8	151.341		301.1	166.839
301.9	121.188		301.6	167.171		301.9	137.89		301.8	151.08		302.1	166.572
302.9	121.208		302.6	166.632		302.9	137.942		302.8	150.936		303.1	166.329
303.9	120.765		303.6	166.344		303.9	137.612		303.8	150.562		304.1	166.23
304.9	120.461		304.6	165.909		304.9	137.434		304.8	150.188		305.1	165.945
305.9	120.225		305.6	165.711		305.9	137.231		305.8	149.96		306.1	165.729
306.9	119.888		306.6	165.526		306.9	137.029		306.8	149.836		307.1	165.624
307.9	119.381		307.6	165.188		307.9	136.84		307.8	149.48		308.1	165.296
308.9	119.222		308.6	164.847		308.9	136.477		308.8	149.478		309.1	165.06
309.9	119.043		309.6	164.799		309.9	136.352		309.8	148.995		310.1	164.919
310.9	119.018		310.6	164.37		310.9	136.407		310.8	148.913		311.1	164.757
311.9	118.562		311.6	164.339		311.9	135.882		311.8	148.807		312.1	164.352
312.9	118.383		312.6	164.207		312.9	135.919		312.8	148.486		313.1	164.25
313.9	117.875		313.6	163.727		313.9	135.635		313.8	148.267		314.1	163.918
314.9	117.627		314.6	163.492		314.9	135.469		314.8	148.015		315.1	163.854
315.9	117.329		315.6	163.205		315.9	135.353		315.8	147.574		316.1	163.665
316.9	117.207		316.6	162.968		316.9	135.163		316.8	147.372		317.1	163.331
317.9	116.976		317.6	162.911		317.9	134.902		317.8	147.362		318.1	163.581
318.9	116.661		318.6	162.523		318.9	134.945		318.8	146.931		319.1	163.277
319.9	116.722		319.6	162.106		319.9	134.795		319.8	146.746		320.1	162.927
320.9	116.32		320.6	162.107		320.9	134.535		320.8	146.52		321.1	162.931
321.9	116.058		321.6	161.707		321.9	134.511		321.8	146.097		322.1	162.743
322.9	115.647		322.6	161.321		322.9	134.262		322.8	146.088		323.1	162.251
323.9	115.49		323.6	161.315		323.9	134.169		323.8	146.005		324.1	162.167
324.9	115.294		324.6	161.072		324.9	134.037		324.8	145.704		325.1	162.019
325.9	114.984		325.6	160.728		325.9	133.852		325.8	145.526		326.1	161.659
326.9	114.789		326.6	160.738		326.9	133.707		326.8	145.412		327.1	161.732
327.9	114.531		327.6	160.369		327.9	133.513		327.8	144.984		328.1	161.493
328.9	114.354		328.6	159.856		328.9	133.375		328.8	145.015		329.1	161.256
329.9	114.054		329.6	159.986		329.9	133.184		329.8	144.712		330.1	160.921
330.9	113.842		330.6	159.641		330.9	132.986		330.8	144.67		331.1	160.741
331.9	113.656		331.6	159.459		331.9	132.632		331.8	144.502		332.1	160.701
332.9	113.505		332.6	159.217		332.9	132.735		332.8	144.131		333.1	160.557
333.9	113.116		333.6	158.82		333.9	132.45		333.8	143.891		334.1	160.186
334.9	112.82		334.6	158.595		334.9	132.24		334.8	143.754		335.1	159.971
335.9	112.508		335.6	158.362		335.9	132.203		335.8	143.535		336.1	159.945
336.9	112.611		336.6	158.176		336.9	132.087		336.8	143.245		337.1	159.74
337.9	112.377		337.6	158.016		337.9	131.97		337.8	143.07		338.1	159.685
338.9	112.115		338.6	157.631		338.9	131.871		338.8	142.72		339.1	159.501
339.9	111.803		339.6	157.336		339.9	131.576		339.8	142.508		340.1	159.207
340.9	111.452		340.6	157.208		340.9	131.459		340.8	142.26		341.1	158.906
341.9	111.294		341.6	157.002		341.9	131.395		341.8	142.079		342.1	158.72
342.9	111.019		342.6	156.971		342.9	131.048		342.8	142.099		343.1	158.554
343.9	110.757		343.6	156.666		343.9	130.919		343.8	141.598		344.1	158.486
344.9	110.469		344.6	156.274		344.9	130.773		344.8	141.335		345.1	158.183
345.9	110.597		345.6	155.931		345.9	130.643		345.8	141.366		346.1	158.046
346.9	110.042		346.6	155.944		346.9	130.577		346.8	141.099		347.1	158.167
347.9	109.799		347.6	155.555		347.9	130.406		347.8	140.628		348.1	157.631
348.9	109.536		348.6	155.29		348.9	130.268		348.8	140.606		349.1	157.552
349.9	109.416		349.6	155.308		349.9	130.049		349.8	140.267		350.1	157.435
350.9	109.07		350.6	154.708		350.9	129.79		350.8	140.035		351.1	157.013
351.9	108.826		351.6	154.606		351.9	129.551		351.8	140.016		352.1	156.846
352.9	108.751		352.6	154.339		352.9	129.687		352.8	139.746		353.1	156.823
353.9	108.42		353.6	154.016		353.9	129.475		353.8	139.598		354.1	156.671
354.9	108.251		354.6	154.106		354.9	129.259		354.8	139.622		355.1	156.504
355.9	107.923		355.6	153.932		355.9	129.294		355.8	139.214		356.1	156.137
356.9	107.835		356.6	153.503		356.9	128.96		356.8	138.92		357.1	155.985
357.9	107.592		357.6	153.383		357.9	129.012		357.8	138.718		358.1	155.99
358.9	107.52		358.6	152.769		358.9	128.871		358.8	138.27		359.1	155.888
359.9	107.239		359.6	152.49		359.9	128.646		359.8	138.164		360.1	155.552
360.9	106.805		360.6	152.436		360.9	128.473		360.8	137.965		361.1	155.479
361.9	106.502		361.6	152.097		361.9	128.573		361.8	137.751		362.1	155.313
362.9	106.404		362.6	152.08		362.9	128.365		362.8	137.685		363.1	155.073
363.9	106.333		363.6	152.066		363.9	128.152		363.8	137.394		364.1	154.979
364.9	105.961		364.6	151.658		364.9	128.018		364.8	137.095		365.1	154.634
365.9	105.817		365.6	151.493		365.9	127.861		365.8	137.146		366.1	154.558
366.9	105.605		366.6	151.373		366.9	127.915		366.8	136.882		367.1	154.536
367.9	105.351		367.6	151.115		367.9	127.538		367.8	136.762		368.1	154.151
368.9	104.877		368.6	150.936		368.9	127.345		368.8	136.769		369.1	154.075
369.9	104.879		369.6	150.926		369.9	127.383		369.8	136.411		370.1	153.905
370.9	104.777		370.6	150.409		370.9	127.247		370.8	136.095		371.1	153.8
371.9	104.461		371.6	150.121		371.9	126.843		371.8	135.953		372.1	153.584
372.9	104.114		372.6	150.143		372.9	127.02		372.8	135.788		373.1	153.319
373.9	104.018		373.6	149.994		373.9	126.867		373.8	135.647		374.1	153.294
374.9	103.657		374.6	149.732		374.9	126.471		374.8	135.594		375.1	153.031
375.9	103.22		375.6	149.689		375.9	126.644		375.8	135.392		376.1	152.785
376.9	103.428		376.6	149.147		376.9	126.272		376.8	134.917		377.1	152.467
377.9	103.125		377.6	148.98		377.9	126.201		377.8	134.586		378.1	152.651
378.9	102.992		378.6	148.781		378.9	126.343		378.8	134.601		379.1	152.595
379.9	102.821		379.6	148.657		379.9	125.937		379.8	134.61		380.1	152.19
380.9	102.601		380.6	148.709		380.9	125.783		380.8	134.415		381.1	152.241
381.9	102.462		381.6	148.153		381.9	125.847		381.8	134.038		382.1	152.042
382.9	102.192		382.6	147.999		382.9	125.598		382.8	133.885		383.1	151.914
383.9	101.889		383.6	147.959		383.9	125.585		383.8	133.636		384.1	151.964
384.9	101.631		384.6	147.689		384.9	125.586		384.8	133.415		385.1	151.514
385.9	101.534		385.6	147.456		385.9	125.18		385.8	133.468		386.1	151.376
386.9	101.342		386.6	147.368		386.9	125.333		386.8	133.149		387.1	151.279
387.9	101.203		387.6	147.042		387.9	125.269		387.8	132.981		388.1	151.222
388.9	101.103		388.6	146.727		388.9	125.022		388.8	132.938		389.1	151.102
389.9	101.066		389.6	146.636		389.9	125.008		389.8	132.761		390.1	150.83
390.9	100.751		390.6	146.104		390.9	124.837		390.8	132.189		391.1	150.62
391.9	100.434		391.6	146.025		391.9	124.415		391.8	132.264		392.1	150.423
392.9	100.124		392.6	145.882		392.9	124.438		392.8	131.956		393.1	150.375
393.9	100.132		393.6	145.795		393.9	124.356		393.8	131.866		394.1	150.177
394.9	99.8704		394.6	145.69		394.9	124.112		394.8	131.952		395.1	150.221
395.9	99.8408		395.6	145.529		395.9	124.333		395.8	131.765		396.1	150.053
396.9	99.628		396.6	145.129		396.9	123.931		396.8	131.712		397.1	149.538
397.9	99.2454		397.6	145.17		397.9	123.701		397.8	131.348		398.1	149.592
398.9	99.1648		398.6	144.893		398.9	123.624		398.8	131.108		399.1	149.619
399.9	99.0293		399.6	144.415		399.9	123.513		399.8	131.049		400.1	149.359
400.9	98.7714		400.6	144.321		400.9	123.302		400.8	130.804		401.1	149.286
401.9	98.4399		401.6	144.157		401.9	123.442		401.8	130.518		402.1	148.966
402.9	98.3064		402.6	143.953		402.9	123.187		402.8	130.528		403.1	148.689
403.9	98.0903		403.6	143.765		403.9	123.187		403.8	130.179		404.1	148.76
404.9	97.9792		404.6	143.441		404.9	123.217		404.8	129.861		405.1	148.613
405.9	97.8772		405.6	143.274		405.9	122.834		405.8	129.776		406.1	148.425
406.9	97.6444		406.6	143.091		406.9	122.891		406.8	129.598		407.1	148.445
407.9	97.3929		407.6	142.745		407.9	122.743		407.8	129.211		408.1	148.24
408.9	97.0698		408.6	142.582		408.9	122.488		408.8	129.256		409.1	148.029
409.9	96.9877		409.6	142.694		409.9	122.579		409.8	129.142		410.1	147.907
410.9	96.9611		410.6	142.28		410.9	122.394		410.8	128.865		411.1	147.791
411.9	96.7533		411.6	142.251		411.9	122.267		411.8	128.972		412.1	147.707
412.9	96.532		412.6	142.161		412.9	122.193		412.8	128.609		413.1	147.673
413.9	96.2941		413.6	141.773		413.9	122.233		413.8	128.537		414.1	147.439
414.9	96.0674		414.6	141.591		414.9	121.786		414.8	128.255		415.1	147.393
415.9	95.751		415.6	141.388		415.9	121.837		415.8	127.983		416.1	147.044
416.9	95.6359		416.6	141.18		416.9	121.665		416.8	127.9		417.1	146.71
417.9	95.3005		417.6	141.25		417.9	121.365		417.8	127.896		418.1	146.749
418.9	95.1364		418.6	140.891		418.9	121.455		418.8	127.523		419.1	146.507
419.9	94.8144		419.6	140.401		419.9	121.455		419.8	127.383		420.1	146.324
420.9	94.7966		420.6	140.526		420.9	121.206		420.8	127.286		421.1	146.326
421.9	94.6795		421.6	140.398		421.9	121.295		421.8	127.045		422.1	146.262
422.9	94.5859		422.6	140.137		422.9	121.039		422.8	127.075		423.1	146.024
423.9	94.3347		423.6	140.314		423.9	120.912		423.8	126.99		424.1	145.972
424.9	94.1997		424.6	139.979		424.9	120.912		424.8	126.452		425.1	145.779
425.9	94.0208		425.6	139.475		425.9	120.705		425.8	126.546		426.1	145.513
426.9	93.8734		426.6	139.665		426.9	120.685		426.8	126.318		427.1	145.466
427.9	93.6913		427.6	139.299		427.9	120.614		427.8	126.102		428.1	145.28
428.9	93.5717		428.6	139.137		428.9	120.216		428.8	126.022		429.1	145.147
429.9	93.1588		429.6	139.043		429.9	120.23		429.8	125.934		430.1	144.996
430.9	93.177		430.6	138.925		430.9	120.292		430.8	125.67		431.1	145.062
431.9	93.0432		431.6	138.688		431.9	120.141		431.8	125.613		432.1	144.784
432.9	92.6715		432.6	138.541		432.9	120.05		432.8	125.296		433.1	144.617
433.9	92.632		433.6	138.325		433.9	119.865		433.8	124.949		434.1	144.538
434.9	92.364		434.6	138.115		434.9	119.712		434.8	125.075		435.1	144.574
435.9	92.3374		435.6	137.974		435.9	119.779		435.8	124.833		436.1	144.564
436.9	92.3211		436.6	137.785		436.9	119.545		436.8	124.833		437.1	144.25
437.9	91.9415		437.6	137.728		437.9	119.512		437.8	124.576		438.1	144.141
438.9	91.7769		438.6	137.483		438.9	119.55		438.8	124.208		439.1	144.007
439.9	91.5546		439.6	137.29		439.9	119.36		439.8	124.238		440.1	143.799
440.9	91.5002		440.6	137.175		440.9	119.163		440.8	124.085		441.1	143.717
441.9	91.2706		441.6	137.036		441.9	119.203		441.8	123.855		442.1	143.342
442.9	91.1991		442.6	136.802		442.9	119.03		442.8	123.81		443.1	143.316
443.9	90.8165		443.6	136.853		443.9	118.813		443.8	123.723		444.1	143.214
444.9	90.7668		444.6	136.645		444.9	118.809		444.8	123.51		445.1	143.039
445.9	90.656		445.6	136.489		445.9	118.725		445.8	123.503		446.1	142.997
446.9	90.6873		446.6	136.449		446.9	118.876		446.8	123.1		447.1	143.123
447.9	90.3927		447.6	135.928		447.9	118.774		447.8	122.924		448.1	142.719
448.9	90.3615		448.6	135.834		448.9	118.45		448.8	122.878		449.1	142.754
449.9	89.9957		449.6	135.65		449.9	118.409		449.8	122.696		450.1	142.533
450.9	89.838		450.6	135.401		450.9	118.387		450.8	122.386		451.1	142.315
451.9	89.7336		451.6	135.191		451.9	118.145		451.8	122.357		452.1	142.198
452.9	89.482		452.6	135.101		452.9	118.132		452.8	122.161		453.1	142.104
453.9	89.388		453.6	134.885		453.9	117.977		453.8	121.997		454.1	141.926
454.9	89.3485		454.6	134.938		454.9	117.949		454.8	121.974		455.1	141.903
455.9	89.1239		455.6	134.668		455.9	118.022		455.8	121.663		456.1	141.787
456.9	89.0901		456.6	134.497		456.9	117.722		456.8	121.429		457.1	141.623
457.9	88.912		457.6	134.302		457.9	117.67		457.8	121.372		458.1	141.686
458.9	88.6915		458.6	134.213		458.9	117.477		458.8	121.142		459.1	141.243
459.9	88.5156		459.6	134.097		459.9	117.333		459.8	121.206		460.1	140.983
460.9	88.281		460.6	134.22		460.9	117.194		460.8	121.014		461.1	140.987
461.9	88.2561		461.6	133.718		461.9	117.079		461.8	120.66		462.1	140.85
462.9	87.999		462.6	133.586		462.9	117.119		462.8	120.708		463.1	140.575
463.9	87.9705		463.6	133.428		463.9	117.096		463.8	120.469		464.1	140.639
464.9	87.8456		464.6	132.953		464.9	116.931		464.8	120.272		465.1	140.456
465.9	87.6725		465.6	133.034		465.9	116.633		465.8	120.309		466.1	140.258
466.9	87.3891		466.6	132.807		466.9	116.737		466.8	119.981		467.1	140.243
467.9	87.3655		467.6	132.442		467.9	116.85		467.8	119.793		468.1	140.174
468.9	87.2919		468.6	132.317		468.9	116.586		468.8	119.834		469.1	140.059
469.9	87.1398		469.6	132.345		469.9	116.595		469.8	119.498		470.1	139.95
470.9	87.0857		470.6	131.908		470.9	116.567		470.8	119.268		471.1	139.755
471.9	86.6655		471.6	131.934		471.9	116.283		471.8	119.358		472.1	139.469
472.9	86.4356		472.6	131.848		472.9	116.217		472.8	119.087		473.1	139.435
473.9	86.4592		473.6	131.645		473.9	116.169		473.8	118.947		474.1	139.202
474.9	86.2393		474.6	131.492		474.9	116.084		474.8	118.747		475.1	139.246
475.9	86.1483		475.6	131.333		475.9	116.142		475.8	118.472		476.1	139.191
476.9	86.2854		476.6	131.088		476.9	116.153		476.8	118.164		477.1	139.242
477.9	86.0475		477.6	131.08		477.9	116.056		477.8	118.328		478.1	139.067
478.9	85.809		478.6	130.877		478.9	116.005		478.8	118.197		479.1	138.663
479.9	85.5788		479.6	130.639		479.9	115.696		479.8	118.275		480.1	138.448
480.9	85.4833		480.6	130.488		480.9	115.722		480.8	117.904		481.1	138.482
481.9	85.1894		481.6	130.195		481.9	115.629		481.8	117.512		482.1	138.294
482.9	85.1883		482.6	130.136		482.9	115.482		482.8	117.592		483.1	138.191
483.9	85.0388		483.6	129.897		483.9	115.6		483.8	117.433		484.1	138.249
484.9	84.9685		484.6	129.653		484.9	115.428		484.8	117.22		485.1	137.955
485.9	84.7309		485.6	129.566		485.9	115.115		485.8	117.323		486.1	137.966
486.9	84.3544		486.6	129.613		486.9	115.373		486.8	117.006		487.1	137.865
487.9	84.4182		487.6	129.319		487.9	115.125		487.8	116.679		488.1	137.581
488.9	84.3828		488.6	129.358		488.9	114.93		488.8	116.767		489.1	137.567
489.9	84.2527		489.6	129.195		489.9	114.874		489.8	116.628		490.1	137.479
490.9	84.265		490.6	128.761		490.9	114.677		490.8	116.393		491.1	137.376
491.9	84.0351		491.6	128.707		491.9	114.668		491.8	116.485		492.1	137.465
492.9	83.7891		492.6	128.533		492.9	114.799		492.8	116.115		493.1	137.301
493.9	83.7863		493.6	128.579		493.9	114.556		493.8	116.158		494.1	137.113
494.9	83.5418		494.6	128.463		494.9	114.527		494.8	115.999		495.1	137.083
495.9	83.6358		495.6	128.159		495.9	114.606		495.8	115.771		496.1	137.029
496.9	83.3827		496.6	128.025		496.9	114.251		496.8	115.771		497.1	136.619
497.9	83.1725		497.6	128.115		497.9	114.011		497.8	115.681		498.1	136.423
498.9	83.0325		498.6	127.77		498.9	114.167		498.8	115.262		499.1	136.426
499.9	82.9504		499.6	127.34		499.9	113.937		499.8	115.253		500.1	136.374
500.9	82.8002		500.6	127.679		500.9	114.139		500.8	115.094		501.1	136.313
501.9	82.7606		501.6	127.187		501.9	113.879		501.8	114.779		502.1	136.244
502.9	82.8202		502.6	127.201		502.9	113.749		502.8	114.875		503.1	136.073
503.9	82.4103		503.6	127.121		503.9	113.642		503.8	114.718		504.1	136.001
504.9	82.1832		504.6	126.907		504.9	113.718		504.8	114.565		505.1	135.88
505.9	82.0729		505.6	126.666		505.9	113.364		505.8	114.454		506.1	135.821
506.9	81.9643		506.6	126.613		506.9	113.238		506.8	114.147		507.1	135.58
507.9	81.8832		507.6	126.264		507.9	113.147		507.8	113.986		508.1	135.339
508.9	81.8017		508.6	126.3		508.9	112.97		508.8	114.037		509.1	135.355
509.9	81.5346		509.6	126.295		509.9	113.005		509.8	113.834		510.1	135.36
510.9	81.6843		510.6	126.124		510.9	112.954		510.8	113.624		511.1	135.239
511.9	81.3188		511.6	125.943		511.9	112.858		511.8	113.633		512.1	135.175
512.9	81.1696		512.6	125.678		512.9	112.885		512.8	113.281		513.1	135.102
513.9	81.1569		513.6	125.468		513.9	112.761		513.8	113.431		514.1	134.867
514.9	80.809		514.6	125.658		514.9	112.57		514.8	113.259		515.1	134.841
515.9	80.6385		515.6	125.442		515.9	112.593		515.8	113.035		516.1	134.731
516.9	80.6354		516.6	125.174		516.9	112.32		516.8	113.001		517.1	134.377
517.9	80.4377		517.6	125.165		517.9	112.249		517.8	112.796		518.1	134.434
518.9	80.4542		518.6	124.935		518.9	112.337		518.8	112.59		519.1	134.399
519.9	80.3109		519.6	124.832		519.9	112.208		519.8	112.452		520.1	134.135
520.9	80.1364		520.6	124.821		520.9	111.946		520.8	112.416		521.1	134.242
521.9	79.9982		521.6	124.691		521.9	112.228		521.8	112.219		522.1	133.95
522.9	79.9444		522.6	124.413		522.9	111.836		522.8	112.244		523.1	133.923
523.9	79.9254		523.6	124.366		523.9	111.94		523.8	112.009		524.1	133.866
524.9	79.7644		524.6	124.171		524.9	111.706		524.8	111.75		525.1	133.617
525.9	79.4921		525.6	124.008		525.9	111.484		525.8	111.636		526.1	133.518
526.9	79.2714		526.6	124.015		526.9	111.714		526.8	111.386		527.1	133.434
527.9	79.18		527.6	123.598		527.9	111.512		527.8	111.281		528.1	133.422
528.9	79.1934		528.6	123.552		528.9	111.454		528.8	111.421		529.1	133.356
529.9	78.9876		529.6	123.445		529.9	111.381		529.8	111.161		530.1	133.195
530.9	79.0151		530.6	123.172		530.9	111.409		530.8	110.797		531.1	132.978
531.9	78.8839		531.6	123.103		531.9	111.323		531.8	110.912		532.1	132.923
532.9	78.6196		532.6	123.045		532.9	111.279		532.8	110.82		533.1	132.797
533.9	78.5505		533.6	122.875		533.9	111.051		533.8	110.389		534.1	132.652
534.9	78.2607		534.6	122.737		534.9	111.037		534.8	110.356		535.1	132.654
535.9	78.0656		535.6	122.715		535.9	111.065		535.8	110.209		536.1	132.424
536.9	78.3383		536.6	122.442		536.9	111.028		536.8	110.24		537.1	132.316
537.9	78.0266		537.6	122.414		537.9	110.834		537.8	110.257		538.1	132.313
538.9	77.9249		538.6	121.952		538.9	110.794		538.8	109.696		539.1	132.21
539.9	77.6864		539.6	121.915		539.9	110.678		539.8	109.799		540.1	131.875
540.9	77.5442		540.6	122.087		540.9	110.62		540.8	109.672		541.1	131.845
541.9	77.484		541.6	121.698		541.9	110.784		541.8	109.494		542.1	131.809
542.9	77.5433		542.6	121.64		542.9	110.59		542.8	109.43		543.1	131.758
543.9	77.2318		543.6	121.481		543.9	110.535		543.8	109.37		544.1	131.511
544.9	77.0232		544.6	121.455		544.9	110.561		544.8	109.181		545.1	131.377
545.9	76.8752		545.6	121.374		545.9	110.199		545.8	109.149		546.1	131.266
546.9	76.8102		546.6	121.326		546.9	110.289		546.8	108.879		547.1	131.136
547.9	76.6572		547.6	120.949		547.9	110.103		547.8	108.71		548.1	131.125
548.9	76.6684		548.6	120.842		548.9	110.021		548.8	108.869		549.1	131.063
549.9	76.427		549.6	120.822		549.9	110.053		549.8	108.577		550.1	131.122
550.9	76.4078		550.6	120.657		550.9	110.107		550.8	108.379		551.1	130.972
551.9	76.389		551.6	120.695		551.9	109.946		551.8	108.435		552.1	130.941
552.9	76.3314		552.6	120.479		552.9	110.051		552.8	108.317		553.1	130.826
553.9	76.1392		553.6	120.37		553.9	109.785		553.8	108.132		554.1	130.625
554.9	75.8681		554.6	120.235		554.9	109.605		554.8	108.056		555.1	130.555
555.9	75.9536		555.6	120.091		555.9	109.718		555.8	107.672		556.1	130.546
556.9	75.8744		556.6	119.742		556.9	109.567		556.8	107.635		557.1	130.446
557.9	75.7098		557.6	119.729		557.9	109.501		557.8	107.542		558.1	130.421
558.9	75.4465		558.6	119.422		558.9	109.327		558.8	107.247		559.1	129.994
559.9	75.3114		559.6	119.499		559.9	109.004		559.8	107.421		560.1	129.874
560.9	75.2814		560.6	119.395		560.9	109.354		560.8	107.36		561.1	129.995
561.9	75.1979		561.6	119.233		561.9	109.221		561.8	107.184		562.1	129.654
562.9	74.7935		562.6	119.062		562.9	108.902		562.8	107.194		563.1	129.629
563.9	74.8462		563.6	118.956		563.9	109.053		563.8	107		564.1	129.544
564.9	74.5733		564.6	118.579		564.9	108.9		564.8	106.821		565.1	129.478
565.9	74.5665		565.6	118.539		565.9	108.801		565.8	106.661		566.1	129.364
566.9	74.3359		566.6	118.498		566.9	108.828		566.8	106.554		567.1	129.191
567.9	74.4425		567.6	118.03		567.9	108.56		567.8	106.353		568.1	129.147
568.9	74.1423		568.6	118.066		568.9	108.411		568.8	106.304		569.1	129.123
569.9	74.0278		569.6	117.911		569.9	108.492		569.8	106.117		570.1	128.993
570.9	74.1862		570.6	117.771		570.9	108.461		570.8	106.007		571.1	128.87
571.9	74.0236		571.6	117.864		571.9	108.238		571.8	105.814		572.1	128.862
572.9	73.85		572.6	117.675		572.9	108.337		572.8	105.609		573.1	128.682
573.9	73.7239		573.6	117.433		573.9	108.058		573.8	105.568		574.1	128.531
574.9	73.6134		574.6	117.58		574.9	108.137		574.8	105.413		575.1	128.628
575.9	73.5797		575.6	117.303		575.9	108.276		575.8	105.023		576.1	128.356
576.9	73.5237		576.6	117.087		576.9	107.999		576.8	105.168		577.1	128.271
577.9	73.3862		577.6	117.204		577.9	108.002		577.8	105.163		578.1	128.412
578.9	73.2956		578.6	116.668		578.9	107.995		578.8	104.856		579.1	128.167
579.9	73.1206		579.6	116.833		579.9	107.682		579.8	104.967		580.1	128.005
580.9	72.9741		580.6	116.856		580.9	107.732		580.8	104.722		581.1	127.896
581.9	72.8769		581.6	116.561		581.9	107.614		581.8	104.59		582.1	127.722
582.9	72.6064		582.6	116.541		582.9	107.457		582.8	104.581		583.1	127.616
583.9	72.6191		583.6	116.433		583.9	107.595		583.8	104.549		584.1	127.568
584.9	72.5445		584.6	116.153		584.9	107.327		584.8	104.264		585.1	127.366
585.9	72.3811		585.6	115.962		585.9	107.224		585.8	104.128		586.1	127.176
586.9	72.0455		586.6	115.871		586.9	107.287		586.8	103.94		587.1	127.31
587.9	72.0832		587.6	115.671		587.9	107.21		587.8	103.992		588.1	127.155
588.9	72.0024		588.6	115.604		588.9	106.999		588.8	103.898		589.1	127.181
589.9	71.8201		589.6	115.592		589.9	107.072		589.8	103.767		590.1	126.99
590.9	71.7026		590.6	115.441		590.9	106.864		590.8	103.686		591.1	126.794
591.9	71.7059		591.6	115.288		591.9	106.846		591.8	103.449		592.1	127.024
592.9	71.6706		592.6	115.097		592.9	106.917		592.8	103.353		593.1	126.703
593.9	71.6535		593.6	114.932		593.9	106.811		593.8	103.27		594.1	126.579
594.9	71.541		594.6	115.032		594.9	106.64		594.8	103.211		595.1	126.81
595.9	71.3284		595.6	114.792		595.9	106.765		595.8	103.084		596.1	126.399
596.9	71.3013		596.6	114.746		596.9	106.604		596.8	103.233		597.1	126.256
597.9	71.1315		597.6	114.735		597.9	106.536		597.8	102.894		598.1	126.36
598.9	70.9971		598.6	114.399		598.9	106.539		598.8	102.65		599.1	126.239
599.9	71.1148		599.6	114.252		599.9	106.44		599.8	102.772		600.1	126.146
600.9	70.9431		600.6	114.239		600.9	106.4		600.8	102.448		601.1	126.2
601.9	70.8277		601.6	114.095		601.9	106.517		601.8	102.219		602.1	125.838
602.9	70.7758		602.6	113.887		602.9	106.371		602.8	102.444		603.1	125.966
603.9	70.4019		603.6	113.848		603.9	106.248		603.8	102.255		604.1	125.818
604.9	70.3843		604.6	113.497		604.9	106.102		604.8	101.996		605.1	125.461
605.9	70.1586		605.6	113.448		605.9	106.037		605.8	102.009		606.1	125.491
606.9	70.0465		606.6	113.534		606.9	106.058		606.8	101.785		607.1	125.373
607.9	69.8713		607.6	113.326		607.9	105.828		607.8	101.653		608.1	125.151
608.9	69.9305		608.6	113.261		608.9	105.785		608.8	101.741		609.1	125.402
609.9	69.8562		609.6	113.211		609.9	105.869		609.8	101.528		610.1	125.196
610.9	69.752		610.6	112.943		610.9	105.722		610.8	101.541		611.1	124.946
611.9	69.7017		611.6	112.906		611.9	105.483		611.8	101.392		612.1	125.119
612.9	69.5392		612.6	112.739		612.9	105.51		612.8	101.219		613.1	124.985
613.9	69.6436		613.6	112.771		613.9	105.462		613.8	101.347		614.1	124.627
614.9	69.5413		614.6	112.626		614.9	105.442		614.8	101.096		615.1	124.763
615.9	69.2528		615.6	112.57		615.9	105.531		615.8	100.846		616.1	124.434
616.9	69.2967		616.6	112.449		616.9	105.385		616.8	100.836		617.1	124.483
617.9	69.2607		617.6	112.545		617.9	105.352		617.8	100.697		618.1	124.515
618.9	69.1709		618.6	112.365		618.9	105.296		618.8	100.586		619.1	124.274
619.9	69.1896		619.6	112.277		619.9	105.182		619.8	100.795		620.1	124.279
620.9	69.1318		620.6	112.077		620.9	105.367		620.8	100.325		621.1	124.423
621.9	68.8456		621.6	111.863		621.9	105.289		621.8	100.253		622.1	124.157
622.9	68.8137		622.6	111.745		622.9	104.869		622.8	100.126		623.1	124.165
623.9	68.6537		623.6	111.746		623.9	105.089		623.8	99.983		624.1	123.97
624.9	68.4895		624.6	111.627		624.9	104.981		624.8	99.8398		625.1	123.569
625.9	68.4136		625.6	111.433		625.9	104.534		625.8	99.9478		626.1	123.681
626.9	68.1741		626.6	111.344		626.9	104.794		626.8	99.7341		627.1	123.555
627.9	68.1696		627.6	111.356		627.9	104.726		627.8	99.5071		628.1	123.417
628.9	68.0325		628.6	111.12		628.9	104.492		628.8	99.6123		629.1	123.371
629.9	67.9241		629.6	111.02		629.9	104.667		629.8	99.2333		630.1	123.391
630.9	67.7751		630.6	110.81		630.9	104.475		630.8	99.3649		631.1	123.216
631.9	67.6968		631.6	111.117		631.9	104.4		631.8	99.3803		632.1	123.266
632.9	67.5307		632.6	110.878		632.9	104.546		632.8	99.202		633.1	123.157
633.9	67.2993		633.6	110.562		633.9	104.269		633.8	98.918		634.1	122.943
634.9	67.2306		634.6	110.451		634.9	104.207		634.8	98.8203		635.1	122.926
635.9	67.0939		635.6	110.246		635.9	104.279		635.8	98.626		636.1	122.731
636.9	67.1272		636.6	110.014		636.9	104.156		636.8	98.743		637.1	122.75
637.9	66.8551		637.6	110.145		637.9	104.129		637.8	98.4981		638.1	122.483
638.9	66.7128		638.6	109.895		638.9	104.01		638.8	98.3256		639.1	122.422
639.9	66.9198		639.6	109.934		639.9	103.988		639.8	98.4232		640.1	122.481
640.9	66.6454		640.6	110.136		640.9	103.976		640.8	98.2975		641.1	122.443
641.9	66.5449		641.6	109.765		641.9	103.76		641.8	98.0369		642.1	122.141
642.9	66.5674		642.6	109.471		642.9	103.753		642.8	98.152		643.1	122.317
643.9	66.5509		643.6	109.569		643.9	103.91		643.8	97.7392		644.1	122.335
644.9	66.5659		644.6	109.375		644.9	103.776		644.8	97.664		645.1	122.145
645.9	66.3047		645.6	109.308		645.9	103.736		645.8	97.7799		646.1	122.185
646.9	66.1493		646.6	109.24		646.9	103.751		646.8	97.5732		647.1	121.982
647.9	66.1345		647.6	108.893		647.9	103.564		647.8	97.3997		648.1	121.827
648.9	66.0024		648.6	108.962		648.9	103.596		648.8	97.5714		649.1	121.838
649.9	65.9159		649.6	109.037		649.9	103.652		649.8	97.4222		650.1	121.647
650.9	65.9067		650.6	108.748		650.9	103.386		650.8	97.2865		651.1	121.542
651.9	65.6948		651.6	108.744		651.9	103.318		651.8	97.0269		652.1	121.668
652.9	65.7074		652.6	108.584		652.9	103.493		652.8	96.941		653.1	121.382
653.9	65.6643		653.6	108.612		653.9	103.227		653.8	96.9836		654.1	121.27
654.9	65.4706		654.6	108.478		654.9	103.173		654.8	96.9828		655.1	121.291
655.9	65.4034		655.6	108.299		655.9	103.24		655.8	96.6311		656.1	121.247
656.9	65.4127		656.6	108.363		656.9	103.103		656.8	96.6819		657.1	121.1
657.9	65.3457		657.6	108.277		657.9	103.334		657.8	96.5226		658.1	121.247
658.9	65.2347		658.6	108.074		658.9	103.237		658.8	96.4111		659.1	121.064
659.9	64.9419		659.6	107.933		659.9	103.028		659.8	96.49		660.1	121.052
660.9	65.0754		660.6	107.939		660.9	103.17		660.8	96.2333		661.1	120.872
661.9	64.9458		661.6	107.731		661.9	103.097		661.8	96.0873		662.1	120.962
662.9	64.9538		662.6	107.723		662.9	102.993		662.8	96.0872		663.1	120.797
663.9	64.8502		663.6	107.68		663.9	102.942		663.8	96.1167		664.1	120.84
664.9	64.7156		664.6	107.654		664.9	102.907		664.8	95.93		665.1	120.67
665.9	64.5748		665.6	107.518		665.9	102.751		665.8	95.9522		666.1	120.747
666.9	64.562		666.6	107.296		666.9	102.834		666.8	95.5838		667.1	120.525
667.9	64.4705		667.6	107.004		667.9	102.678		667.8	95.4676		668.1	120.381
668.9	64.2945		668.6	107.108		668.9	102.486		668.8	95.5517		669.1	120.242
669.9	63.9169		669.6	106.925		669.9	102.617		669.8	95.1942		670.1	119.962
670.9	64.0519		670.6	106.71		670.9	102.341		670.8	95.1841		671.1	119.97
671.9	63.783		671.6	106.656		671.9	102.275		671.8	95.2489		672.1	119.908
672.9	63.7559		672.6	106.542		672.9	102.391		672.8	95.0947		673.1	119.799
673.9	63.7392		673.6	106.265		673.9	102.134		673.8	94.9919		674.1	119.629
674.9	63.5754		674.6	106.477		674.9	102.24		674.8	94.8832		675.1	119.57
675.9	63.3667		675.6	106.071		675.9	102.248		675.8	94.6459		676.1	119.591
676.9	63.4192		676.6	106.133		676.9	101.892		676.8	94.7874		677.1	119.43
677.9	63.1958		677.6	106.277		677.9	102.035		677.8	94.5955		678.1	119.489
678.9	63.1246		678.6	105.819		678.9	101.855		678.8	94.3927		679.1	119.07
679.9	62.9839		679.6	105.802		679.9	101.699		679.8	94.4283		680.1	119.135
680.9	63.0011		680.6	105.805		680.9	101.906		680.8	94.4703		681.1	119.206
681.9	62.9033		681.6	105.516		681.9	101.649		681.8	94.2048		682.1	118.883
682.9	62.9709		682.6	105.587		682.9	101.651		682.8	94.1348		683.1	118.964
683.9	62.7773		683.6	105.415		683.9	101.682		683.8	94.0476		684.1	118.845
684.9	62.8599		684.6	105.075		684.9	101.611		684.8	93.8529		685.1	118.778
685.9	62.6224		685.6	105.209		685.9	101.456		685.8	93.872		686.1	118.816
686.9	62.5782		686.6	105.106		686.9	101.563		686.8	93.5981		687.1	118.594
687.9	62.4759		687.6	104.978		687.9	101.249		687.8	93.7858		688.1	118.404
688.9	62.4714		688.6	105.097		688.9	101.312		688.8	93.6847		689.1	118.483
689.9	62.3488		689.6	104.8		689.9	101.146		689.8	93.572		690.1	118.326
690.9	62.2751		690.6	104.597		690.9	100.924		690.8	93.3203		691.1	118.214
691.9	62.012		691.6	104.578		691.9	100.946		691.8	93.1299		692.1	118.22
692.9	61.8367		692.6	104.39		692.9	101.075		692.8	92.919		693.1	118.055
693.9	61.9272		693.6	104.2		693.9	100.94		693.8	92.911		694.1	118.059
694.9	61.8708		694.6	104.401		694.9	100.845		694.8	92.8485		695.1	118.027
695.9	61.6902		695.6	104.136		695.9	100.895		695.8	92.6543		696.1	117.66
696.9	61.7294		696.6	103.971		696.9	100.605		696.8	92.7191		697.1	117.825
697.9	61.6157		697.6	104.141		697.9	100.786		697.8	92.6966		698.1	117.811
698.9	61.4736		698.6	103.763		698.9	100.704		698.8	92.3685		699.1	117.535
699.9	61.3622		699.6	103.836		699.9	100.458		699.8	92.387		700.1	117.534
700.9	61.1445		700.6	103.661		700.9	100.64		700.8	92.2106		701.1	117.559
701.9	61.0894		701.6	103.569		701.9	100.672		701.8	92.1306		702.1	117.381
702.9	61.168		702.6	103.609		702.9	100.379		702.8	92.3251		703.1	117.458
703.9	61.0091		703.6	103.545		703.9	100.445		703.8	91.9989		704.1	117.441
704.9	60.9519		704.6	103.546		704.9	100.428		704.8	91.9959		705.1	117.227
705.9	60.6771		705.6	103.462		705.9	100.152		705.8	92.0557		706.1	117.071
706.9	60.4407		706.6	103.325		706.9	100.293		706.8	91.9273		707.1	116.961
707.9	60.3704		707.6	103.032		707.9	100.144		707.8	91.697		708.1	116.815
708.9	60.3495		708.6	103.094		708.9	100.103		708.8	91.6188		709.1	116.733
709.9	60.0229		709.6	103.095		709.9	100.173		709.8	91.3828		710.1	116.627
710.9	60.223		710.6	102.802		710.9	99.8021		710.8	91.5182		711.1	116.634
711.9	60.27		711.6	103.101		711.9	99.956		711.8	91.4221		712.1	116.631
712.9	60.0465		712.6	102.697		712.9	99.984		712.8	91.1311		713.1	116.449
713.9	59.9914		713.6	102.554		713.9	99.6877		713.8	91.2995		714.1	116.363
714.9	60.0065		714.6	102.565		714.9	99.9323		714.8	91.0758		715.1	116.367
715.9	59.8408		715.6	102.313		715.9	99.7187		715.8	90.7264		716.1	116.086
716.9	59.6681		716.6	102.283		716.9	99.5402		716.8	91.0052		717.1	116.305
717.9	59.6958		717.6	102.363		717.9	99.8696		717.8	90.8953		718.1	116.264
718.9	59.4685		718.6	101.931		718.9	99.6365		718.8	90.6925		719.1	115.976
719.9	59.5975		719.6	101.833		719.9	99.2645		719.8	90.7582		720.1	116.049
720.9	59.4769		720.6	101.865		720.9	99.5745		720.8	90.49		721.1	116.102
721.9	59.5827		721.6	101.777		721.9	99.6691		721.8	90.4455		722.1	115.881
722.9	59.3671		722.6	101.859		722.9	99.3691		722.8	90.4862		723.1	115.871
723.9	59.2385		723.6	102.018		723.9	99.5432		723.8	90.2833		724.1	115.796
724.9	59.1736		724.6	101.417		724.9	99.3055		724.8	90.1681		725.1	115.581
725.9	58.9841		725.6	101.456		725.9	99.2067		725.8	90.1526		726.1	115.62
726.9	58.9259		726.6	101.507		726.9	99.3565		726.8	89.8898		727.1	115.503
727.9	58.6951		727.6	101.16		727.9	99.0423		727.8	89.6996		728.1	115.444
728.9	58.6498		728.6	101.089		728.9	99.2958		728.8	89.7523		729.1	115.486
729.9	58.6474		729.6	101.052		729.9	99.2865		729.8	89.6046		730.1	115.378
730.9	58.5393		730.6	100.913		730.9	99.1575		730.8	89.6656		731.1	115.206
731.9	58.582		731.6	101.097		731.9	99.0664		731.8	89.4925		732.1	115.344
732.9	58.5188		732.6	100.728		732.9	99.0867		732.8	89.3951		733.1	115.09
733.9	58.4784		733.6	100.784		733.9	98.8402		733.8	89.5029		734.1	115.094
734.9	58.3473		734.6	100.667		734.9	98.858		734.8	89.3595		735.1	115.1
735.9	58.1781		735.6	100.683		735.9	98.956		735.8	89.1698		736.1	114.914
736.9	58.299		736.6	100.359		736.9	98.84		736.8	89.084		737.1	114.836
737.9	58.1853		737.6	100.36		737.9	98.9368		737.8	88.9347		738.1	114.788
738.9	57.9037		738.6	100.123		738.9	98.7636		738.8	88.8889		739.1	114.576
739.9	57.7935		739.6	100.154		739.9	98.5997		739.8	89.0992		740.1	114.628
740.9	57.8085		740.6	100.083		740.9	98.6186		740.8	88.7446		741.1	114.419
741.9	57.7646		741.6	100.029		741.9	98.5327		741.8	88.7855		742.1	114.268
742.9	57.6139		742.6	99.9422		742.9	98.3746		742.8	88.9171		743.1	114.259
743.9	57.679		743.6	100.06		743.9	98.4144		743.8	88.7068		744.1	114.184
744.9	57.5318		744.6	99.8305		744.9	98.441		744.8	88.5833		745.1	113.972
745.9	57.3911		745.6	99.7169		745.9	98.2924		745.8	88.4694		746.1	114.162
746.9	57.1892		746.6	99.6603		746.9	98.3532		746.8	88.4621		747.1	113.969
747.9	57.2813		747.6	99.3284		747.9	98.2173		747.8	88.3658		748.1	113.896
748.9	57.1919		748.6	99.4415		748.9	98.2041		748.8	88.3269		749.1	113.98
749.9	57.1813		749.6	99.2436		749.9	98.2116		749.8	87.9896		750.1	114.239
750.9	57.1021		750.6	98.8981		750.9	98.1045		750.8	88.0565		751.1	113.976
751.9	57.0801		751.6	99.0405		751.9	98.0723		751.8	87.937		752.1	113.965
752.9	56.9549		752.6	98.9645		752.9	98.0838		752.8	87.698		753.1	113.731
753.9	56.797		753.6	98.7649		753.9	97.8824		753.8	87.7408		754.1	113.614
754.9	56.7782		754.6	98.8795		754.9	97.8647		754.8	87.7619		755.1	113.665
755.9	56.7473		755.6	98.6416		755.9	97.9616		755.8	87.5757		756.1	113.631
756.9	56.5693		756.6	98.3705		756.9	97.8076		756.8	87.6834		757.1	113.547
757.9	56.3587		757.6	98.5911		757.9	97.7449		757.8	87.5006		758.1	113.289
758.9	56.4234		758.6	98.3436		758.9	97.921		758.8	87.2569		759.1	113.409
759.9	56.3403		759.6	98.1861		759.9	97.6049		759.8	87.3752		760.1	113.263
760.9	56.0401		760.6	98.3782		760.9	97.6661		760.8	87.3229		761.1	113.192
761.9	55.9761		761.6	98.2459		761.9	97.6035		761.8	87.2726		762.1	112.961
762.9	56.0278		762.6	98.0769		762.9	97.5854		762.8	87.2016		763.1	113.154
763.9	55.9246		763.6	97.9994		763.9	97.6492		763.8	86.9861		764.1	113.079
764.9	55.8987		764.6	98.0191		764.9	97.637		764.8	87.0266		765.1	112.887
765.9	55.7912		765.6	97.8017		765.9	97.5802		765.8	86.7767		766.1	112.934
766.9	55.9555		766.6	97.6299		766.9	97.6464		766.8	86.5332		767.1	112.84
767.9	55.8508		767.6	97.395		767.9	97.6032		767.8	86.4258		768.1	112.834
768.9	55.631		768.6	97.446		768.9	97.5709		768.8	86.5014		769.1	112.92
769.9	55.5417		769.6	97.2222		769.9	97.5603		769.8	86.2271		770.1	112.729
770.9	55.4007		770.6	97.2543		770.9	97.345		770.8	86.4168		771.1	112.438
771.9	55.4749		771.6	97.3132		771.9	97.3548		771.8	86.4364		772.1	112.426
772.9	55.3038		772.6	96.9438		772.9	97.2188		772.8	86.0776		773.1	112.426
773.9	55.2896		773.6	97.0165		773.9	97.1313		773.8	86.0936		774.1	112.45
774.9	55.3382		774.6	97.0543		774.9	97.2533		774.8	85.9831		775.1	112.367
775.9	55.2286		775.6	96.9207		775.9	97.1836		775.8	85.9146		776.1	112.179
776.9	55.1959		776.6	97.0519		776.9	96.7892		776.8	86.017		777.1	112.234
777.9	55.2996		777.6	96.7951		777.9	97.0764		777.8	85.85		778.1	112.154
778.9	55.0384		778.6	96.7056		778.9	96.8831		778.8	85.7104		779.1	111.97
779.9	55.005		779.6	96.7613		779.9	96.7477		779.8	85.6086		780.1	112.035

## Sheet: Figure1G
Relative dimerization
unstimulated	rhG-CSF	bop1	bop2	boa1	boa2
0.00210964	0.162647	0	0.00931312	0.0123472	0
0	0.229218	0.00905535	0.0048722	0.00215012	0.017997
0.0012605	0.105043	0.0100512	0.00410847	0.00466359	0.0207454
0.0049239	0.102298	0.0200097	0.00747025	0.0205805	0.0269207
0.00303559	0.174292	0.00137746	0	0	0.0153044
0	0.22664	0.0189496	0.018539	0.0332281	0
0.00150779	0.387618	0.0109229	0.00611317	0.0359423	0.00686914
0.00104158	0.167539	0.0101194	0.0055871	0.0285023	0.0433522
0.00105907	0.142616	0.0152751	0.0161033	0.00442859	0.0358574
0.000902543	0.228663	0.011868	0.00642419	0.030873	0.0230189
0.0016419	0.194823	0.00960501	0	0.0122534	0.0206039
0	0.228927	0.00900794	0.0087189	0.0228823	0.00508695
	0.15665	0.00679377	0.00188389	0.0122089	0.0123081
0.00475196	0.154742	0.0128226	0.000617167	0.00351563	0.0258742
0	0.149143	0.00967584	0.011242	0	0.0136973
0.00156815	0.436267	0.00707533			0.0380828
0.00132633	0.421711	0.0173063			0.0286198
0	0.385262	0			0
0.000678691	0.166646	0.0507849
0.000389706	0.180156	0.00744075
0	0.248222	0.00425758
0.0010308	0.435996	0.0210837
0.00117396	0.340441	0.00482441
0.000898782	0.358096	0.0116613
0.00115426	0.420426	0.0158262
0.00426872	0.430038	0.00513186
0	0.243327	0.0175984
0.00336845		0.0127939
0.0011354		0
0.00356177		0.0286198
0.00102913		0
0
0.00518282
0.00222243
0.00217937
0
0.000400772
0.000823288
0.00258996
0.0206119
0.00433595
0
0.00180136
0.0011303
0.000316419
0.00136463

## Sheet: Figure2A
Concentration (nM)	GCSF mean fold change to untreated cells	GCSF sd fold change to untreated cells		Concentration (nM)	bop2 mean fold change to untreated cells	bop2 sd fold change to untreated cells			Concentration (nM)	bop1 fold change to untreated cells (n=1)	bop1 fold change to untreated cells (n=2)	boa1 fold change to untreated cells (n=1)	boa1 (n=2)	boa2 fold change to untreated cells (n=1)	boa2 fold change to untreated cells (n=2)
11.2281	5.28608	1.37004		134.356	1.20737	0.047409			134.356	0.938667	0.927913	1.03067	1.00322	1.06464	1.06494
2.24561	4.9396	1.49982		26.8711	1.77211	0.10821			26.8711	0.967333	0.884385	1.24	1.12068	1.14628	1.16423
0.449123	4.77754	1.45914		5.37422	2.93176	0.359234			5.37422	0.904667	0.932059	1.54533	1.2713	1.26616	1.24395
0.0898246	4.8107	1.33218		1.07484	3.50728	0.46312			1.07484	0.918667	0.906495	1.22867	1.13035	1.2033	1.23486
0.0179649	4.46328	1.11534		0.214969	3.37733	0.329473			0.214969	0.929333	0.903731	1.03533	0.985951	1.04131	1.13766
0.00359298	3.9631	0.629937		0.0429938	2.45004	0.100844			0.0429938	0.771333	0.916168	0.784	0.959005	1.00826	1.08872
0.000718596	2.5919	0.39742		0.00859876	1.60042	0.141252			0.00859876	0.938	0.924459	0.967333	0.91824	0.984286	1.03348
0.000143719	1.5831	0.138546		0.00171975	1.21792	0.0698361			0.00171975	0.954667	0.90304	0.968667	0.953478	0.99595	1.07613
2.87439e-05	1.17854	0.0440303		0.00034395	1.05983	0.00733573			0.00034395	0.938667	0.931368	0.977333	0.891985	0.962903	1.05375
5.74877e-06	1.04856	0.014287		6.88e-05	1.03026	0.0368626			6.88e-05	0.963333	0.938968	0.998	0.944496	0.992062	1.05795
1.14975e-06	1.03651	0.0128369		1.38e-05	1.02119	0.0447112			1.38e-05	0.987333	0.97006	1.012	0.998388	0.956423	1.07543
Fold change of untreated cells to untreated cells within each experiment	mean	sd
1.01133	1	0.0494271
0.881333
1.094
1.03467
0.882
0.818
0.976667
1.05533
1.07667
1.05267
1.11733
1.04813
0.999079
0.983878
1.04468
0.980424
1.01359
0.965223
0.964532
0.963151
0.975587
1.01497
1.04675
1.0277
1.01928
0.999838
0.99595
1.01085
0.991414
0.974567
0.980399
0.994319
1.02578
0.963552
0.972642
0.994319
1.016
1.02578
1.0076
0.993022
0.987087
0.991043
0.96335
0.979834
0.989725
0.977197
1.02006
1.00555
1.01742
1.02335
1.05237

## Sheet: Figure2B
bop1 concentration (nM)	bop1 proliferation (n=1) (%)	bop1 proliferation (n=2) (%)	bop1 proliferation (n=3) (%)	bop1 proliferation (n=4) (%)	bop1 proliferation (n=5) (%)	bop1 proliferation (n=6) (%)		bop2 concentration (nM)	bop2 proliferation (n=1) (%)	bop2 proliferation (n=2) (%)		boa1 concentration (nM)	boa1 proliferation (n=1) (%)	boa1 proliferation (n=2) (%)		boa2 concentration (nM)	boa2 proliferation (n=1) (%)	boa2 proliferation (n=2) (%)
3358.89	3.2315	0.0796199	-1.3692	3.03008	NA	-2.09581		3358.89	3.76263	3.41517		3358.89	2.93019	-3.89525		3358.89	-2.56391	-12.7332
671.778	3.56003	7.4412	4.09977	0.998927	3.41517	1.16325		671.778	14.6509	13.4897		671.778	13.2191	14.3262		671.778	2.66381	11.0893
134.356	16.2531	29.6956	20.4023	16.5489	20.1091	19.2844		134.356	39.8572	48.7689		134.356	14.9506	63.4988		134.356	18.014	34.8391
26.8711	57.1993	66.1903	57.0796	42.0881	45.8229	74.1582		26.8711	83.0108	89.94		26.8711	109.915	103.87		26.8711	51.9442	72.5914
5.37422	92.7697	81.6052	77.6503	74.52	82.6296	104.157		5.37422	141.814	123.219		5.37422	147.442	128.929		5.37422	102.024	111.071
1.07484	109.106	90.7288	94.6315	107.218	81.6476	115.976		1.07484	164.656	129.147		0.214969	144.412	107.179		1.07484	119.938	115.217
0.214969	105.522	90.9899	101.014	91.8014	87.9033	119.235		0.214969	154.001	124.019		0.0429938	145.444	110.271		0.214969	101.125	114.999
0.0429938	105.433	97.4639	100.975	100.559	89.2853	105.316		0.0429938	164.423	124.274		0.00859876	136.553	106.925		0.0429938	132.824	112.453
0.00859876	100.983	93.4829	95.7018	96.0635	96.523	103.941		0.00859876	142.414	130.165		0.00171975	128.162	104.306		0.00859876	126.131	117.618
0.00171975	87.6328	98.2471	101.654	101.458	94.1589	121.316		0.00171975	123.101	117.763						0.00171975	117.873	102.233
	Proliferation of untreated cells all corresponding experiments pooled (%)	Proliferation of cells treated with 50 pg/ml G-CSF all corresponding experiments pooled (%)
	5.13019	101.567
	0.869928	116.314
	-1.45385	107.853
	-2.28803	100.733
	-1.30489	103.414
	-0.738843	95.1618
	-1.42406	98.856
	-1.90073	97.2174
	0.89972	91.4676
	2.21057	87.4158
	-1.52583	91.525
	0.862767	102.111
	-0.298901	103.664
	-1.22562	95.4538
	-2.33508	98.0643
	-0.873209	101.484
	0.210144	101.053
	1.48928	104.734
	1.26739	99.97
	2.42906	101.941
	7.82862	100.11
	-0.543654	100.429
	-4.23808	99.7907
	4.87839	101.066
	4.00129	99.4452
	-2.90915	99.6312
	1.15738	99.6046
	1.47632	99.9236
	-7.64015	92.1714
	-3.44073	100.544
	-0.570233	104.238
	-0.109637	95.1216
	-0.42858	95.9987
	0.209307	102.909
	-1.06647	98.8426
	0.554829	98.5237
	0.368779	107.64
	0.395357	103.441
	0.0764136	100.57
	-0.623343	102.901
	-0.269952	102.096
	0.436831	99.681
	0.456464	95.3225
	-0.432868	92.6338
	2.59721	98.8605
	0.599356	99.4265
	-5.06123	95.4974
	3.69603
	-6.19335	107.285
	-1.66488	98.028
	4.96134	106.785
	1.89796	105.487
	-0.399571	95.9969
	0.0327332	92.0495
	-0.294599	106.598
	-0.0763775	106.088
	-1.60393	91.613
	-0.694672	104.961
	-0.149118	100.706
	-0.840153	94.1953
	1.52391	101.688
	0.723768	106.525
	1.37843	95.5774
mean	2.45306e-15	100
sd	2.53387	5.04336

## Sheet: Figure2C
	mean					sd
Time (h)	mvn_ctr 1 µg/ml confluence (%)	bop1 0.5 µg/ml confluence (%)	bop1 1 µg/ml confluence (%)	1 ng/ml rhG-CSF confluence (%)	Medium confluence (%)	mvn_ctr 1 µg/ml confluence (%)	bop1 0.5 µg/ml confluence (%)	bop1 1 µg/ml confluence (%)	1 ng/ml rhG-CSF confluence (%)	Medium confluence (%)
0	24.7055	26.4672	24.4037	25.0731	25.1257	1.65753	2.24958	2.77798	3.85533	3.81534
6	26.8898	29.0069	26.9491	27.3653	27.6272	1.75534	2.20346	2.794	4.31264	3.37941
12	29.4631	31.8878	29.4471	30.3496	30.2262	1.84214	2.17065	2.63147	4.82159	3.60428
18	31.5406	33.933	31.4475	32.8498	31.9912	1.66916	2.0517	2.57944	4.89585	3.68431
24	32.7398	34.9643	32.8319	34.7515	32.755	1.39632	2.08353	2.58232	4.52366	3.74113
30	33.9981	36.3412	34.0198	37.0763	33.8421	1.21945	1.69872	2.1423	3.91826	3.44755
36	34.9872	37.4094	35.0142	39.0238	34.2852	0.913659	1.29914	1.99067	3.71238	3.11686
42	35.7149	38.1935	35.7543	41.4176	34.9841	1.01674	1.11093	1.88582	3.92766	3.07279
48	36.1918	38.8396	36.6676	43.7396	35.435	1.07733	0.795614	1.94379	4.18689	2.91927
54	36.71	39.7573	37.629	46.4924	36.0587	1.06307	0.848803	1.98691	5.58015	2.99427
60	37.5456	40.3119	38.441	49.5024	36.5337	1.07524	0.906686	1.97493	6.58374	2.77005
66	38.2008	40.9714	39.1839	52.7561	37.2294	1.37765	1.10215	1.94979	8.65772	2.48261
72	38.6099	41.562	39.6341	55.8341	37.6945	1.52044	1.25026	1.88381	10.7915	2.50769
78	38.6755	41.5649	39.9936	58.467	37.7366	1.47973	0.973967	1.66644	11.8824	2.56206
84	39.0689	41.872	40.3703	61.7123	38.4071	1.23291	1.14918	1.79737	14.1694	2.36791
90	39.2613	42.1006	40.6327	64.1043	38.3765	1.33722	1.22508	1.61908	15.4968	2.3936
96	39.5384	42.5609	41.0261	65.8729	38.5199	1.63135	1.26753	2.01822	16.5701	2.23825
102	39.192	42.2555	40.8794	67.9141	38.5939	1.17938	1.11664	1.54699	17.0724	2.39841
108	39.5393	42.2887	41.1894	70.5286	38.8566	1.26067	0.936711	1.61678	18.6551	2.06234
114	39.6795	42.5996	41.366	72.6784	39.0109	1.33226	0.938705	1.8323	20.0026	2.18974
120	39.563	42.5891	41.4634	74.5595	39.1686	1.63081	1.00328	1.77382	20.582	2.00612

## Sheet: Figure2D
	mean					sd
Time (h)	mvn_ctr 1 µg/ml + rhG-CSF confluence (%)	bop1 0.5 µg/ml + rhG-CSF confluence (%)	bop1 1 µg/ml + rhG-CSF confluence (%)	1 ng/ml rhG-CSF confluence (%)	Medium confluence (%)	mvn_ctr 1 µg/ml + rhG-CSF confluence (%)	bop1 0.5 µg/ml + rhG-CSF confluence (%)	bop1 1 µg/ml + rhG-CSF confluence (%)	1 ng/ml rhG-CSF confluence (%)	Medium confluence (%)
0	23.8768	25.0218	25.0978	25.0731	25.1257	3.62794	2.66792	2.59796	3.85533	3.81534
6	26.4583	27.7681	27.269	27.3653	27.6272	3.60622	2.74527	2.92395	4.31264	3.37941
12	29.2675	30.5844	30.0886	30.3496	30.2262	3.58293	3.71893	3.59439	4.82159	3.60428
18	31.6759	33.6392	32.4307	32.8498	31.9912	3.50132	2.8339	3.71467	4.89585	3.68431
24	33.1284	35.1952	33.966	34.7515	32.755	3.90029	2.71872	3.15126	4.52366	3.74113
30	35.2252	37.4728	35.7772	37.0763	33.8421	3.47624	1.22972	2.98635	3.91826	3.44755
36	37.7013	39.5634	36.9792	39.0238	34.2852	3.04843	2.03386	2.97336	3.71238	3.11686
42	39.9314	41.7296	38.6284	41.4176	34.9841	3.8032	2.76445	3.20678	3.92766	3.07279
48	42.4388	43.8587	40.6015	43.7396	35.435	4.67691	3.78204	3.78226	4.18689	2.91927
54	45.3015	46.2351	42.5243	46.4924	36.0587	6.20681	5.39135	4.6206	5.58015	2.99427
60	47.8604	49.208	44.6383	49.5024	36.5337	7.22	6.43464	5.46181	6.58374	2.77005
66	50.8465	51.7499	46.2676	52.7561	37.2294	9.45551	7.94961	6.56952	8.65772	2.48261
72	53.3782	53.973	48.384	55.8341	37.6945	11.4336	10.1837	7.85652	10.7915	2.50769
78	55.0191	56.9132	49.8312	58.467	37.7366	11.8859	10.908	8.49942	11.8824	2.56206
84	58.4147	59.7978	51.9249	61.7123	38.4071	13.8726	12.5266	9.81052	14.1694	2.36791
90	61.6948	61.8185	53.8459	64.1043	38.3765	15.3736	13.2077	11.0358	15.4968	2.3936
96	63.3966	64.6034	54.9796	65.8729	38.5199	17.0866	15.0103	12.1115	16.5701	2.23825
102	66.132	66.8431	56.0407	67.9141	38.5939	18.0698	16.2199	11.8368	17.0724	2.39841
108	69.1033	68.8027	57.8592	70.5286	38.8566	19.4205	17.199	13.3643	18.6551	2.06234
114	71.1739	71.6431	60.483	72.6784	39.0109	20.7941	19.1885	15.0628	20.0026	2.18974
120	72.7409	73.7971	61.7637	74.5595	39.1686	21.241	19.9532	16.1387	20.582	2.00612

## Sheet: Figure4C
FACS data
http://flowrepository.org/
Repository ID:	FR-FCM-Z84M	first chare with reviewer only	http://flowrepository.org/id/RvFrMTgPGr4q8X7qAOKigG6HRJuoMO743j590x7EReYamE9edQ8Fc8sOvqqhYdpZ

## Sheet: Figure4E
Boskar4													bv6													bv22
KD mean ± sd (nM)	173 ± 43												KD mean ± sd (nM)	14 ± 2												KD mean ± sd (nM)	1.1 ± 0.2
Time (s)	Raw response 1250 nM (R.U.)	Fitted response 1250 nM (R.U.)	Time (s)	Raw response 625 nM (R.U.)	Fitted response 625 nM (R.U.)	Time (s)	Raw response 312.5 nM (R.U.)	Fitted response 312.5 nM (R.U.)	Time (s)	Raw response 156.25 nM (R.U.)	Fitted response 156.25 nM (R.U.)		Time (s)	Raw response 125 nM (R.U.)	Fitted response 125 nM (R.U.)	Time (s)	Raw response 62.5 nM (R.U.)	Fitted response 62.5 nM (R.U.)	Time (s)	Raw response 31.25 nM (R.U.)	Fitted response 31.25 nM (R.U.)	Time (s)	Raw response 15.63 nM (R.U.)	Fitted response 15.63 nM (R.U.)		Time (s)	Raw response 31.25 nM (R.U.)	Fitted response 31.25 nM (R.U.)	Time (s)	Raw response 15.63 nM (R.U.)	Fitted response 15.63 nM (R.U.)	Time (s)	Raw response 7.81 nM (R.U.)	Fitted response 7.81 nM (R.U.)	Time (s)	Raw response 3.91 nM (R.U.)	Fitted response 3.91 nM (R.U.)
-0.0999985	-1.57363	0	0.0999985	-0.464453	33.32	0.400002	0.285987	28.1873	-0.299995	-1.06758	0		0.0999985	0.981068	1.247	-0.0999985	1.43096	0	0.5	0.540244	3.02879	0	0.70748	0		-0.599998	-0.0292991	0	0.0999985	0.160152	-5.629	-0.199997	-0.428712	0	-0.299995	-0.31543	0
0.900002	11.73	42.3112	1.1	9.72119	33.8521	1.4	6.91528	28.4531	0.700005	0.681636	23.6939		1.1	1.78087	2.66825	0.900002	1.08526	2.35099	1.5	0.634483	3.38492	1	0.501426	2.67476		0.400002	-0.617369	-4.2017	1.1	-2.34753	-4.61577	0.800003	-1.7579	-4.29575	0.700005	-1.6748	-4.29084
1.9	29.1226	43.3283	2.1	20.561	34.3722	2.4	13.2722	28.7151	1.7	4.73193	23.827		2.1	3.03135	4.06745	1.9	1.19756	3.05834	2.5	0.685747	3.73909	2	0.235063	2.85283		1.4	-2.14072	-2.20193	2.1	-2.61298	-3.61313	1.8	-2.90752	-3.79051	1.7	-3.20898	-4.03701
2.9	37.0533	44.305	3.1	26.8192	34.8806	3.4	17.4752	28.9736	2.7	8.17168	23.9588		3.1	4.65108	5.44474	2.9	1.66953	3.75943	3.5	0.77383	4.09131	3	-0.111668	3.03023		2.4	-0.891307	-0.2423	3.1	-2.14101	-2.62097	2.8	-2.76621	-3.28811	2.7	-3.34912	-3.784
3.9	40.8527	45.243	4.1	30.7288	35.3776	4.4	20.8391	29.2285	3.7	10.8219	24.0894		4.1	6.19004	6.80025	3.9	2.43926	4.45428	4.5	1.21113	4.4416	4	0.0592771	3.20695		3.4	0.509962	1.67789	4.1	-1.66465	-1.63922	3.8	-2.71475	-2.78854	3.7	-3.38086	-3.53181
4.9	43.1884	46.1438	5.1	33.2276	35.8635	5.4	23.3339	29.48	4.7	13.1301	24.2187		5.1	7.86689	8.13412	4.9	3.39219	5.14292	5.5	1.47061	4.78995	5	0.065088	3.383		4.4	2.15215	3.55934	5.1	-0.763818	-0.667761	4.8	-2.31064	-2.29178	4.7	-3.55786	-3.28041
5.9	44.5603	47.0089	6.1	34.7996	36.3384	6.4	25.1794	29.7279	5.7	15.0978	24.3469		6.1	9.71279	9.44651	5.9	4.34492	5.82538	6.5	1.87725	5.13638	6	0.173388	3.55837		5.4	3.68447	5.40271	6.1	-0.212841	0.293487	5.8	-2.11797	-1.79782	5.7	-3.6897	-3.02983
6.9	45.5542	47.8397	7.1	36.1948	36.8027	7.4	26.4375	29.9725	6.7	16.397	24.4738		7.1	11.3607	10.7375	6.9	5.14668	6.50168	7.5	2.40215	5.48088	7	0.592089	3.73307		6.4	5.23555	7.20869	7.1	0.600488	1.24462	6.8	-1.70254	-1.30664	6.7	-3.44482	-2.78005
7.9	46.3826	48.6376	8.1	37.2771	37.2565	8.4	27.8709	30.2137	7.7	17.7528	24.5996		8.1	12.8281	12.0074	7.9	6.08154	7.17184	8.5	2.99072	5.82347	8	0.718506	3.90711		7.4	6.78838	8.97793	8.1	1.32432	2.18574	7.8	-1.49131	-0.818229	7.7	-3.14014	-2.53107
8.9	47.132	49.4038	9.1	38.0604	37.7002	9.4	28.7954	30.4515	8.7	18.7789	24.7242		9.1	14.3926	13.2562	8.9	6.93701	7.83591	9.5	3.3374	6.16416	9	0.912109	4.08047		8.4	8.39668	10.7111	9.1	2.17617	3.11692	8.8	-1.14541	-0.332578	8.7	-3.20361	-2.28289
9.9	47.6448	50.1397	10.1	38.8566	38.1339	10.4	29.4417	30.6861	9.7	19.7289	24.8476		10.1	15.7964	14.4842	9.9	7.78467	8.49389	10.5	3.81641	6.50293	10	1.18237	4.25317		9.4	9.83643	12.4088	10.1	2.88061	4.03827	9.8	-0.871094	0.15033	9.7	-3.0144	-2.03551
10.9	48.2334	50.8463	11.1	39.4336	38.5578	11.4	30.1685	30.9175	10.7	20.5054	24.9698		11.1	17.0955	15.6915	10.9	8.5956	9.14583	11.5	4.34336	6.83982	11	1.38779	4.42521		10.4	11.5084	14.0718	11.1	3.64448	4.94987	10.8	-0.386426	0.630508	10.7	-2.81274	-1.78892
11.9	48.9106	51.525	12.1	40.0264	38.9722	12.4	30.8396	31.1457	11.7	21.3589	25.0909		12.1	18.3216	16.8782	11.9	9.39004	9.79175	12.5	4.77891	7.17481	12	1.69541	4.59658		11.4	12.905	15.7006	12.1	4.29702	5.85182	11.8	-0.28457	1.10797	11.7	-2.68774	-1.54312
12.9	49.4773	52.1767	13.1	40.4948	39.3774	13.4	31.222	31.3708	12.7	21.913	25.2109		13.1	19.76	18.0446	12.9	10.2325	10.4317	13.5	5.33389	7.50792	13	1.88979	4.7673		12.4	14.2244	17.2959	13.1	5.15049	6.7442	12.8	0.266016	1.58273	12.7	-2.58496	-1.29812
13.9	50.0135	52.8026	14.1	40.8269	39.7734	14.4	31.6639	31.5928	13.7	22.5321	25.3298		14.1	20.9029	19.1908	13.9	11.0462	11.0656	14.5	5.62227	7.83915	14	2.08564	4.93735		13.4	15.5281	18.8582	14.1	5.8563	7.62711	13.8	0.468652	2.0548	13.7	-2.53052	-1.0539
14.9	50.3693	53.4037	15.1	41.2391	40.1605	15.4	32.0297	31.8117	14.7	22.9112	25.4475		15.1	21.9542	20.317	14.9	11.7537	11.6936	15.5	5.94453	8.16851	15	2.26167	5.10675		14.4	17.0447	20.3882	15.1	6.72495	8.50063	14.8	1.03359	2.52419	14.7	-2.31079	-0.810467
15.9	50.8872	53.981	16.1	41.562	40.5389	16.4	32.4045	32.0276	15.7	23.4287	25.5642		16.1	22.98	21.4234	15.9	12.4966	12.3158	16.5	6.30029	8.496	16	2.38062	5.27549		15.4	18.7266	21.8866	16.1	7.43823	9.36485	15.8	1.45361	2.99093	15.7	-2.08325	-0.567819
16.9	51.2362	54.5354	17.1	41.8385	40.9089	17.4	32.7394	32.2405	16.7	23.8161	25.6797		17.1	23.9481	22.5102	16.9	13.1921	12.932	17.5	6.76592	8.82164	17	2.41143	5.44358		16.4	19.955	23.3538	17.1	8.2918	10.2199	16.8	1.85664	3.45501	16.7	-1.7085	-0.325951
17.9	51.5896	55.0677	18.1	42.2327	41.2705	18.4	33.2548	32.4505	17.7	24.2198	25.7942		18.1	24.98	23.5776	17.9	13.9634	13.5424	18.5	7.25537	9.14542	18	2.8125	5.61102		17.4	21.2557	24.7904	18.1	8.96885	11.0657	17.8	2.07607	3.91646	17.7	-1.62109	-0.084862
18.9	52.0779	55.579	19.1	42.7121	41.624	19.4	33.6473	32.6576	18.7	24.5004	25.9076		19.1	25.8502	24.6257	18.9	14.553	14.147	19.5	7.54072	9.46735	19	3.02607	5.77781		18.4	22.5945	26.1971	19.1	9.6666	11.9026	18.8	2.37002	4.37528	18.7	-1.32422	0.15545
19.9	52.444	56.07	20.1	42.9539	41.9696	20.4	33.9167	32.8619	19.7	24.9054	26.0199		20.1	26.9662	25.6549	19.9	15.3054	14.7458	20.5	7.98516	9.78745	20	3.2293	5.94395		19.4	23.8483	27.5744	20.1	10.3698	12.7305	19.8	2.86582	4.8315	19.7	-1.17944	0.394988
20.9	52.7685	56.5416	21.1	43.378	42.3074	21.4	34.1593	33.0634	20.7	25.1467	26.1312		21.1	27.8642	26.6652	20.9	15.9494	15.3388	21.5	8.41875	10.1057	21	3.56279	6.10944		20.4	25.0065	28.9229	21.1	11.1286	13.5495	20.8	3.296	5.28512	20.7	-1.25757	0.633754
21.9	53.1798	56.9944	22.1	43.643	42.6376	22.4	34.3326	33.2621	21.7	25.5325	26.2414		22.1	28.7338	27.6568	21.9	16.6228	15.9261	22.5	8.79326	10.4221	22	3.65264	6.27429		21.4	26.2386	30.243	22.1	11.909	14.3598	21.8	3.58633	5.73616	21.7	-1.09009	0.871749
22.9	53.4294	57.4293	23.1	43.7273	42.9604	23.4	34.6352	33.4581	22.7	25.6251	26.3506		23.1	29.6674	28.6301	22.9	17.1975	16.5077	23.5	9.37676	10.7368	23	4.00005	6.4385		22.4	27.3787	31.5354	23.1	12.7713	15.1613	22.8	4.0126	6.18462	22.7	-0.715576	1.10898
23.9	53.7768	57.8469	24.1	44.3009	43.276	24.4	34.9081	33.6513	23.7	25.9504	26.4588		24.1	30.4067	29.5851	23.9	18.1401	17.0836	24.5	9.59717	11.0496	24	4.26978	6.60206		23.4	28.5601	32.8006	24.1	13.5107	15.9542	23.8	4.42432	6.63053	23.7	-0.484863	1.34544
24.9	54.3002	58.248	25.1	44.4342	43.5844	25.4	35.1044	33.8419	24.7	26.2658	26.566		25.1	31.1337	30.5222	24.9	18.3171	17.654	25.5	10.0345	11.3605	25	4.30449	6.76499		24.4	29.6171	34.0391	25.1	14.1429	16.7386	24.8	4.83467	7.0739	24.7	-0.469727	1.58114
25.9	54.6931	58.6332	26.1	44.6229	43.886	26.4	35.237	34.0299	25.7	26.4142	26.6721		26.1	32.073	31.4414	25.9	19.0419	18.2187	26.5	10.4444	11.6697	26	4.52158	6.92727		25.4	30.7013	35.2514	26.1	15.0053	17.5146	25.8	5.21758	7.51473	25.7	-0.246826	1.81608
26.9	54.7662	59.0031	27.1	45.0971	44.1807	27.4	35.4845	34.2153	26.7	26.4993	26.7773		27.1	32.6732	32.3431	26.9	19.5979	18.7778	27.5	10.5643	11.9771	27	4.75737	7.08893		26.4	31.9592	36.438	27.1	15.8229	18.2822	26.8	5.5333	7.95305	26.7	0.189697	2.05026
27.9	55.1865	59.3583	28.1	45.1353	44.4689	28.4	35.6445	34.3982	27.7	26.5918	26.8815		28.1	33.4125	33.2274	27.9	20.1618	19.3315	28.5	11.0477	12.2827	28	4.88579	7.24994		27.4	32.9372	37.5995	28.1	16.4669	19.0415	27.8	6.06797	8.38886	27.7	0.250732	2.28368
28.9	55.5285	59.6995	29.1	45.4251	44.7506	29.4	35.9147	34.5785	28.7	26.7662	26.9847		29.1	34.3326	34.0946	28.9	20.8479	19.8796	29.5	11.507	12.5866	29	5.22261	7.41033		28.4	34.0542	38.7362	29.1	17.1113	19.7925	28.8	6.45166	8.82218	28.7	0.427734	2.51635
29.9	55.9955	60.0271	30.1	45.5812	45.0259	30.4	36.2528	34.7564	29.7	27.0559	27.087		30.1	34.7785	34.9449	29.9	21.5196	20.4222	30.5	11.8305	12.8886	30	5.50552	7.57009		29.4	35.0862	39.8488	30.1	17.8939	20.5355	29.8	6.76699	9.25302	29.7	0.5354	2.74826
30.9	56.1813	60.3418	31.1	45.7543	45.2951	31.4	36.4166	34.9318	30.7	27.3157	27.1882		31.1	35.4432	35.7785	30.9	21.8422	20.9594	31.5	12.2691	13.1889	31	5.72886	7.72921		30.4	36.0968	40.9377	31.1	18.4033	21.2704	30.8	7.17363	9.68139	30.7	0.696533	2.97943
31.9	56.533	60.6439	32.1	45.9357	45.5582	32.4	36.3582	35.1048	31.7	27.331	27.2886		32.1	36.2092	36.5956	31.9	22.4913	21.4912	32.5	12.5106	13.4874	32	5.80483	7.88771		31.4	36.9718	42.0033	32.1	19.2873	21.9974	31.8	7.55889	10.1073	31.7	0.869141	3.20985
32.9	56.6832	60.9341	33.1	46.2494	45.8154	33.4	36.6312	35.2755	32.7	27.5232	27.388		33.1	36.7676	37.3965	32.9	22.9424	22.0177	33.5	12.6826	13.7842	33	5.99805	8.04559		32.4	38.0812	43.0461	33.1	20.0693	22.7164	32.8	7.99639	10.5308	32.7	1.13745	3.43952
33.9	57.0147	61.2128	34.1	46.5585	46.0668	34.4	36.8207	35.4438	33.7	27.8035	27.4865		34.1	37.3109	38.1813	33.9	23.4279	22.5388	34.5	13.2586	14.0792	34	6.25005	8.20284		33.4	39.0391	44.0666	34.1	20.6663	23.4277	33.8	8.3418	10.9518	33.7	1.36499	3.66845
34.9	57.3661	61.4804	35.1	46.6681	46.3126	35.4	36.9989	35.6097	34.7	27.862	27.584		35.1	38.0433	38.9503	34.9	24.0619	23.0546	35.5	13.7066	14.3724	35	6.31382	8.35947		34.4	40.0373	45.0652	35.1	21.216	24.1312	34.8	8.80674	11.3704	34.7	1.59253	3.89663
35.9	57.5989	61.7374	36.1	46.9011	46.5529	36.4	37.1883	35.7734	35.7	28.1059	27.6806		36.1	38.7549	39.7038	35.9	24.5571	23.5651	36.5	13.8984	14.664	36	6.75977	8.51548		35.4	40.9072	46.0424	36.1	21.9917	24.827	35.8	9.13965	11.7867	35.7	1.81445	4.12408
36.9	57.9111	61.9842	37.1	47.1582	46.7878	37.4	37.4028	35.9349	36.7	28.3994	27.7764		37.1	39.5036	40.4419	36.9	25.0211	24.0704	37.5	14.2523	14.9538	37	6.94619	8.67087		36.4	41.8808	46.9985	37.1	22.5806	25.5153	36.8	9.60078	12.2005	36.7	1.91479	4.35079
37.9	58.2767	62.2213	38.1	47.3205	47.0174	38.4	37.5738	36.0941	37.7	28.4584	27.8712		38.1	39.8477	41.1648	37.9	25.4985	24.5705	38.5	14.4868	15.2419	38	7.20313	8.82565		37.4	42.655	47.934	38.1	23.33	26.196	37.8	9.92148	12.612	37.7	2.08252	4.57677
38.9	58.4786	62.4489	39.1	47.474	47.2418	39.4	37.6026	36.2511	38.7	28.6014	27.9651		39.1	40.6056	41.8729	38.9	25.9656	25.0654	39.5	14.9758	15.5282	39	7.29756	8.97981		38.4	43.4641	48.8494	39.1	23.9052	26.8694	38.8	10.3502	13.021	38.7	2.3042	4.80201
39.9	58.6224	62.6675	40.1	47.6613	47.4612	40.4	37.8526	36.406	39.7	28.7411	28.0582		40.1	41.2183	42.5662	39.9	26.6719	25.5552	40.5	15.4902	15.8129	40	7.48462	9.13336		39.4	44.3923	49.745	40.1	24.6662	27.5353	39.8	10.7804	13.4278	39.7	2.51733	5.02652
40.9	59.0851	62.8775	41.1	47.8202	47.6757	41.4	37.857	36.5587	40.7	28.7669	28.1504		41.1	41.804	43.2451	40.9	27.0204	26.0399	41.5	15.732	16.0958	41	7.70689	9.2863		40.4	45.3172	50.6212	41.1	25.4637	28.194	40.8	11.2724	13.8321	40.7	2.91235	5.2503
41.9	59.4217	63.0791	42.1	48.0427	47.8853	42.4	38.1375	36.7094	41.7	28.9755	28.2417		42.1	42.1358	43.9098	41.9	27.3758	26.5195	42.5	15.9816	16.3771	42	7.80488	9.43863		41.4	46.2354	51.4784	42.1	26.1897	28.8454	41.8	11.8442	14.2342	41.7	3.25562	5.47336
42.9	59.6816	63.2727	43.1	48.2622	48.0903	43.4	38.3936	36.8579	42.7	29.0293	28.3322		43.1	42.7784	44.5605	42.9	27.741	26.9941	43.5	16.6135	16.6567	43	8.13081	9.59035		42.4	47.1928	52.3171	43.1	26.698	29.4898	42.8	12.0925	14.6339	42.7	3.48145	5.69569
43.9	59.8617	63.4587	44.1	48.5655	48.2906	44.4	38.4892	37.0045	43.7	29.0905	28.4218		44.1	43.1904	45.1974	43.9	28.2241	27.4637	44.5	16.748	16.9346	44	8.45264	9.74147		43.4	47.8068	53.1375	44.1	27.4799	30.127	43.8	12.5504	15.0314	43.7	3.63477	5.9173
44.9	60.0657	63.6372	45.1	48.6623	48.4865	45.4	38.4397	37.149	44.7	29.3646	28.5106		45.1	43.8317	45.8207	44.9	28.8375	27.9283	45.5	17.1728	17.2108	45	8.6564	9.89198		44.4	48.5565	53.9401	45.1	28.106	30.7573	44.8	12.9201	15.4265	44.7	3.92944	6.13819
45.9	60.2578	63.8087	46.1	48.8423	48.6779	46.4	38.5986	37.2915	45.7	29.3198	28.5985		46.1	44.3885	46.4307	45.9	29.2919	28.3881	46.5	17.4693	17.4853	46	8.64829	10.0419		45.4	49.37	54.7252	46.1	28.917	31.3806	45.8	13.2644	15.8193	45.7	4.11353	6.35837
46.9	60.5133	63.9734	47.1	48.8734	48.8651	47.4	38.9251	37.4321	46.7	29.3367	28.6857		47.1	44.811	47.0276	46.9	29.6509	28.8429	47.5	17.7002	17.7582	47	8.98218	10.1912		46.4	50.1439	55.4932	47.1	29.3533	31.997	46.8	13.7111	16.2099	46.7	4.27295	6.57782
47.9	60.7108	64.1316	48.1	49.1012	49.048	48.4	38.987	37.5707	47.7	29.7004	28.772		48.1	45.2669	47.6115	47.9	30.1371	29.2929	48.5	18.0924	18.0294	48	9.11387	10.3399		47.4	50.9156	56.2445	48.1	30.2512	32.6067	47.8	14.1346	16.5982	47.7	4.59473	6.79657
48.9	61.0879	64.2835	49.1	49.2827	49.2268	49.4	39.0908	37.7074	48.7	29.8081	28.8575		49.1	45.6738	48.1828	48.9	30.5034	29.7381	49.5	18.3506	18.299	49	9.13843	10.488		48.4	51.6776	56.9794	49.1	30.7044	33.2097	48.8	14.6003	16.9843	48.7	4.78027	7.0146
49.9	61.1803	64.4293	50.1	49.4784	49.4016	50.4	39.2232	37.8423	49.7	29.9178	28.9422		50.1	46.4484	48.7416	49.9	30.8829	30.1785	50.5	18.6581	18.5669	50	9.49551	10.6355		49.4	52.3881	57.6982	50.1	31.3804	33.8059	49.8	15.049	17.3681	49.7	5.02026	7.23192
50.9	61.5053	64.5694	51.1	49.714	49.5725	51.4	39.454	37.9753	50.7	29.9953	29.0261		51.1	46.6485	49.2882	50.9	31.4954	30.6141	51.5	18.9323	18.8332	51	9.72798	10.7825		50.4	53.1096	58.4013	51.1	31.8014	34.3957	50.8	15.422	17.7498	50.7	5.12964	7.44853
51.9	61.6913	64.7039	52.1	49.8199	49.7396	52.4	39.5509	38.1065	51.7	30.0202	29.1092		52.1	47.2926	49.8227	51.9	31.7962	31.045	52.5	19.4167	19.0979	52	9.92183	10.9288		51.4	53.9167	59.0889	52.1	32.5702	34.9789	51.8	15.9508	18.1292	51.7	5.4751	7.66444
52.9	61.937	64.8331	53.1	50.0576	49.9029	53.4	39.573	38.2358	52.7	30.2485	29.1916		53.1	47.6939	50.3455	52.9	32.1673	31.4713	53.5	19.5427	19.361	53	9.94087	11.0745		52.4	54.7608	59.7615	53.1	33.2705	35.5556	52.8	16.4559	18.5064	52.7	5.7019	7.87965
53.9	62.2027	64.9572	54.1	50.1395	50.0625	54.4	39.693	38.3634	53.7	30.2981	29.2732		54.1	48.0396	50.8566	53.9	32.645	31.8929	54.5	19.9297	19.6224	54	10.1479	11.2197		53.4	55.3835	60.4193	54.1	34.0099	36.126	53.8	16.8087	18.8814	53.7	5.89233	8.09415
54.9	62.4026	65.0764	55.1	50.2277	50.2186	55.4	40.035	38.4892	54.7	30.3666	29.354		55.1	48.4547	51.3563	54.9	32.9349	32.3099	55.5	19.9924	19.8822	55	10.3457	11.3643		54.4	55.9864	61.0627	55.1	34.4411	36.69	54.8	17.1941	19.2542	54.7	6.05615	8.30796
55.9	62.4663	65.1908	56.1	50.2939	50.3711	56.4	39.8315	38.6133	55.7	30.6606	29.434		56.1	48.9525	51.8448	55.9	33.4089	32.7223	56.5	20.5296	20.1405	56	10.5562	11.5083		55.4	56.6167	61.6919	56.1	34.8748	37.2478	55.8	17.6128	19.6249	55.7	6.3186	8.52107
56.9	62.6642	65.3007	57.1	50.5731	50.5202	57.4	39.8951	38.7357	56.7	30.5452	29.5133		57.1	49.4747	52.3223	56.9	33.8313	33.1302	57.5	20.8454	20.3971	57	11.0593	11.6517		56.4	57.3332	62.3073	57.1	35.5153	37.7994	56.8	18.027	19.9934	56.7	6.59253	8.73348
57.9	62.9797	65.4062	58.1	50.679	50.666	58.4	40.1706	38.8565	57.7	30.6378	29.5919		58.1	49.9908	52.7891	57.9	34.283	33.5336	58.5	21.0715	20.6522	58	11.0542	11.7945		57.4	58.0558	62.9091	58.1	36.1916	38.3449	57.8	18.5149	20.3597	57.7	6.99658	8.9452
58.9	63.1758	65.5076	59.1	50.9146	50.8085	59.4	40.3359	38.9755	58.7	30.8628	29.6697		59.1	50.2919	53.2453	58.9	34.5212	33.9326	59.5	21.3816	20.9056	59	11.1387	11.9367		58.4	58.7337	63.4977	59.1	36.8956	38.8843	58.8	19.0023	20.724	58.7	7.24707	9.15623
59.9	63.4206	65.6049	60.1	50.9798	50.9478	60.4	40.5087	39.0929	59.7	30.6876	29.7468		60.1	50.6911	53.6911	59.9	34.8712	34.3271	60.5	21.7133	21.1575	60	11.3134	12.0784		59.4	59.386	64.0732	60.1	37.4208	39.4177	59.8	19.2089	21.0861	59.7	7.47192	9.36657
60.9	63.7466	65.6984	61.1	51.0635	51.0839	61.4	40.3855	39.2087	60.7	30.9487	29.8232		61.1	51.1608	54.1267	60.9	35.2823	34.7172	61.5	21.8827	21.4078	61	11.6195	12.2195		60.4	59.9317	64.6361	61.1	38.1086	39.9451	60.8	19.698	21.4461	60.7	7.5791	9.57622
61.9	63.7376	65.7881	62.1	51.278	51.2171	62.4	40.5091	39.3229	61.7	30.9823	29.8989		62.1	51.6347	54.5523	61.9	35.5803	35.103	62.5	22.1873	21.6566	62	11.8221	12.36		61.4	60.5729	65.1864	62.1	38.5114	40.4667	61.8	20.1744	21.804	61.7	8.11743	9.78519
62.9	63.9411	65.8743	63.1	51.388	51.3472	63.4	40.6535	39.4356	62.7	31.1134	29.9738		63.1	51.819	54.9682	62.9	35.8487	35.4845	63.5	22.4892	21.9038	63	12.0526	12.5		62.4	61.2025	65.7247	63.1	39.2276	40.9825	62.8	20.6647	22.1598	62.7	8.41431	9.99348
63.9	64.0043	65.9571	64.1	51.6402	51.4744	64.4	40.5983	39.5467	63.7	31.2917	30.0481		64.1	52.1997	55.3745	63.9	36.3213	35.8616	64.5	22.7793	22.1495	64	12.2083	12.6393		63.4	61.8743	66.2509	64.1	39.7179	41.4925	63.8	20.892	22.5136	63.7	8.70898	10.2011
64.9	64.2478	66.0366	65.1	51.6745	51.5987	65.4	40.6988	39.6562	64.7	31.3959	30.1216		65.1	52.8415	55.7713	64.9	36.6666	36.2346	65.5	22.8754	22.3936	65	12.3747	12.7781		64.4	62.271	66.7656	65.1	40.4063	41.9969	64.8	21.3403	22.8653	64.7	8.76855	10.408
65.9	64.4738	66.113	66.1	51.7068	51.7202	66.4	40.7392	39.7643	65.7	31.5934	30.1945		66.1	53.0506	56.1589	65.9	37.0746	36.6033	66.5	23.338	22.6362	66	12.7003	12.9164		65.4	63.0778	67.2688	66.1	41.0543	42.4955	65.8	21.7901	23.2149	65.7	9.177	10.6143
66.9	64.6283	66.1863	67.1	51.8883	51.8391	67.4	41.0746	39.8709	66.7	31.4455	30.2667		67.1	53.4868	56.5375	66.9	37.3511	36.9678	67.5	23.5571	22.8773	67	12.7859	13.0541		66.4	63.7428	67.7608	67.1	41.5476	42.9887	66.8	22.264	23.5625	66.7	9.39209	10.8198
67.9	64.7713	66.2567	68.1	52.0368	51.9552	68.4	41.1172	39.976	67.7	31.5941	30.3382		68.1	53.8129	56.9073	67.9	37.7233	37.3282	68.5	23.8138	23.1169	68	13.0389	13.1912		67.4	64.2347	68.2419	68.1	41.9999	43.4762	67.8	22.5736	23.908	67.7	9.64038	11.0247
68.9	64.935	66.3243	69.1	52.0362	52.0687	69.4	41.1227	40.0796	68.7	31.4694	30.409		69.1	54.1429	57.2683	68.9	38.0829	37.6845	69.5	24.1729	23.3549	69	13.1734	13.3277		68.4	64.786	68.7124	69.1	42.6292	43.9584	68.8	23.009	24.2515	68.7	9.96729	11.229
69.9	65.0888	66.3893	70.1	52.2315	52.1797	70.4	41.0958	40.1819	69.7	31.6437	30.4792		70.1	54.4499	57.6209	69.9	38.3888	38.0367	70.5	24.268	23.5915	70	13.3935	13.4637		69.4	65.2892	69.1723	70.1	43.0698	44.4351	69.8	23.2195	24.5931	69.7	10.2429	11.4325
70.9	65.2575	66.4516	71.1	52.2903	52.2882	71.4	41.2751	40.2827	70.7	31.7003	30.5487		71.1	54.9311	57.9651	70.9	38.7253	38.3849	71.5	24.596	23.8265	71	13.552	13.5991		70.4	65.7402	69.622	71.1	43.6465	44.9065	70.8	23.7017	24.9326	70.7	10.3252	11.6354
71.9	65.3604	66.5115	72.1	52.3638	52.3943	72.4	41.3223	40.3821	71.7	31.8599	30.6176		72.1	55.2762	58.3012	71.9	39.2733	38.7291	72.5	24.9898	24.0601	72	13.8495	13.734		71.4	66.3175	70.0617	72.1	44.0695	45.3726	71.8	24.1224	25.2701	71.7	10.6885	11.8377
72.9	65.4832	66.5691	73.1	52.5065	52.498	73.4	41.3226	40.4802	72.7	31.9955	30.6858		73.1	55.6233	58.6294	72.9	39.4081	39.0693	73.5	25.1905	24.2921	73	14.0831	13.8683		72.4	66.9552	70.4916	73.1	44.6416	45.8334	72.8	24.4681	25.6057	72.7	10.9451	12.0392
73.9	65.756	66.6243	74.1	52.4291	52.5993	74.4	41.5023	40.5769	73.7	32.0315	30.7534		74.1	55.9079	58.9497	73.9	39.6168	39.4056	74.5	25.3749	24.5227	74	14.1552	14.0021		73.4	67.316	70.9119	74.1	45.0529	46.2891	73.8	24.8973	25.9392	73.7	11.1265	12.2401
74.9	65.798	66.6773	75.1	52.7304	52.6984	75.4	41.5553	40.6723	74.7	31.9681	30.8203		75.1	56.1479	59.2623	74.9	39.9517	39.738	75.5	25.6724	24.7519	75	14.3025	14.1353		74.4	67.7425	71.3229	75.1	45.4405	46.7397	74.8	25.1303	26.2709	74.7	11.3384	12.4404
75.9	66.0614	66.7283	76.1	52.8556	52.7952	76.4	41.6972	40.7664	75.7	32.052	30.8867		76.1	56.6509	59.5675	75.9	40.395	40.0666	76.5	26.1841	24.9795	76	14.4189	14.268		75.4	68.3123	71.7246	76.1	46.183	47.1851	75.8	25.7133	26.6006	75.7	11.5198	12.64
76.9	66.1501	66.7772	77.1	52.9241	52.8899	77.4	41.8181	40.8592	76.7	32.1534	30.9524		77.1	57.1348	59.8654	76.9	40.7646	40.3913	77.5	26.3223	25.2057	77	14.7595	14.4001		76.4	68.9115	72.1174	77.1	46.6692	47.6256	76.8	26.1726	26.9283	76.7	11.9619	12.8389
77.9	66.2915	66.8242	78.1	53.022	52.9825	78.4	41.8591	40.9507	77.7	32.3354	31.0174		78.1	57.2857	60.1561	77.9	41.0691	40.7122	78.5	26.4035	25.4305	78	14.9157	14.5317		77.4	69.4267	72.5014	78.1	47.1102	48.0611	77.8	26.6291	27.2541	77.7	12.1396	13.0372
78.9	66.4372	66.8693	79.1	53.0164	53.0729	79.4	41.5517	41.041	78.7	32.3731	31.0819		79.1	57.5212	60.4398	78.9	41.1236	41.0294	79.5	26.6776	25.6538	79	15.0424	14.6627		78.4	69.7446	72.8768	79.1	47.7002	48.4917	78.8	26.7974	27.578	78.7	12.4648	13.2348
79.9	66.4537	66.9127	80.1	53.059	53.1614	80.4	41.8817	41.13	79.7	32.1722	31.1458		80.1	57.7474	60.7166	79.9	41.6039	41.3428	80.5	26.8824	25.8757	80	15.2706	14.7932		79.4	70.2268	73.2438	80.1	48.0402	48.9174	79.8	27.2608	27.9	79.7	12.5144	13.4318
80.9	66.693	66.9543	81.1	53.3852	53.2478	81.4	41.9808	41.2178	80.7	32.4808	31.2091		81.1	57.996	60.9867	80.9	41.8625	41.6526	81.5	27.1502	26.0961	81	15.4158	14.9232		80.4	70.6713	73.6026	81.1	48.4996	49.3384	80.8	27.7253	28.2201	80.7	12.8674	13.6282
81.9	66.8093	66.9942	82.1	53.4417	53.3323	82.4	42.0522	41.3044	81.7	32.5792	31.2717		82.1	58.4451	61.2503	81.9	42.1308	41.9587	82.5	27.5113	26.3151	82	15.6439	15.0526		81.4	71.0212	73.9533	82.1	48.8549	49.7545	81.8	27.964	28.5384	81.7	13.1499	13.8239
82.9	66.8409	67.0326	83.1	53.456	53.4149	83.4	41.9737	41.3898	82.7	32.4861	31.3338		83.1	58.7799	61.5074	82.9	42.451	42.2612	83.5	27.6735	26.5327	83	15.8569	15.1814		82.4	71.4621	74.2962	83.1	49.3549	50.166	82.8	28.2555	28.8547	82.7	13.3823	14.0189
83.9	67.2678	67.0695	84.1	53.7952	53.4957	84.4	42.2302	41.474	83.7	32.673	31.3954		84.1	59.1216	61.7583	83.9	42.8428	42.5601	84.5	27.7485	26.7489	84	15.9822	15.3098		83.4	72.0678	74.6314	84.1	49.8892	50.5728	83.8	28.6936	29.1692	83.7	13.5876	14.2133
84.9	67.4124	67.1049	85.1	53.7243	53.5746	85.4	42.2881	41.5571	84.7	32.7172	31.4563		85.1	59.2257	62.003	84.9	42.8846	42.8555	85.5	27.8859	26.9637	85	15.892	15.4376		84.4	72.496	74.9591	85.1	50.2869	50.975	84.8	28.947	29.4818	84.7	13.8037	14.4071
85.9	67.3736	67.1389	86.1	53.7035	53.6518	86.4	42.141	41.639	85.7	32.6678	31.5167		86.1	59.5385	62.2417	85.9	43.1545	43.1473	86.5	28.1512	27.1771	86	16.1233	15.5649		85.4	72.7927	75.2794	86.1	50.706	51.3727	85.8	29.3043	29.7926	85.7	14.1196	14.6002
86.9	67.5583	67.1715	87.1	53.6902	53.7272	87.4	42.1215	41.7198	86.7	32.5641	31.5765		87.1	59.8563	62.4746	86.9	43.4675	43.4357	87.5	28.5208	27.3892	87	16.2566	15.6916		86.4	73.09	75.5925	87.1	51.2506	51.7658	86.8	29.836	30.1016	86.7	14.385	14.7927
87.9	67.4462	67.2029	88.1	53.8624	53.801	88.4	42.317	41.7995	87.7	32.6306	31.6357		88.1	60.2051	62.7017	87.9	43.8291	43.7206	88.5	28.5547	27.5998	88	16.4907	15.8178		87.4	73.6803	75.8986	88.1	51.6601	52.1545	87.8	30.1189	30.4087	87.7	14.4792	14.9846
88.9	67.677	67.233	89.1	53.8943	53.873	89.4	42.4301	41.8781	88.7	32.6764	31.6944		89.1	60.2887	62.9233	88.9	43.9432	44.0021	89.5	28.843	27.8091	89	16.6953	15.9435		88.4	74.0206	76.1978	89.1	51.986	52.5388	88.8	30.3001	30.714	88.7	14.6147	15.1758
89.9	67.7949	67.2619	90.1	53.8477	53.9435	90.4	42.2715	41.9556	89.7	32.646	31.7525		90.1	60.7047	63.1394	89.9	44.3348	44.2802	90.5	29.1062	28.017	90	16.7998	16.0687		89.4	74.4393	76.4902	90.1	52.516	52.9187	89.8	30.6078	31.0175	89.7	14.8762	15.3664
90.9	67.6374	67.2896	91.1	54.077	54.0124	91.4	42.5886	42.032	90.7	32.7491	31.8101		91.1	61.0312	63.3501	90.9	44.3762	44.555	91.5	29.2542	28.2235	91	16.8863	16.1933		90.4	74.9396	76.7761	91.1	52.8896	53.2943	90.8	31.0008	31.3192	90.7	15.0457	15.5564
91.9	67.9715	67.3163	92.1	54.0681	54.0797	92.4	42.4209	42.1074	91.7	32.9623	31.8672		92.1	61.2194	63.5556	91.9	44.589	44.8265	92.5	29.3251	28.4287	92	17.1225	16.3174		91.4	75.2971	77.0556	92.1	53.4003	53.6657	91.8	31.4444	31.6192	91.7	15.4717	15.7457
92.9	68.0294	67.3419	93.1	54.1576	54.1455	93.4	42.5755	42.1818	92.7	32.8821	31.9237		93.1	61.362	63.756	92.9	44.9327	45.0947	93.5	29.6615	28.6325	93	17.2689	16.441		92.4	75.8086	77.3287	93.1	53.8787	54.0328	92.8	31.7148	31.9173	92.7	15.7576	15.9345
93.9	68.1397	67.3665	94.1	54.2538	54.2099	94.4	42.6141	42.2551	93.7	32.7923	31.9797		94.1	61.7277	63.9514	93.9	45.0978	45.3596	94.5	29.9228	28.835	94	17.3317	16.5641		93.4	76.2141	77.5957	94.1	54.1571	54.3957	93.8	32.1183	32.2137	93.7	16.0161	16.1226
94.9	68.3648	67.3901	95.1	54.4623	54.2728	95.4	42.8629	42.3275	94.7	33.0936	32.0351		95.1	62.043	64.1419	94.9	45.4521	45.6213	95.5	30.1611	29.0362	95	17.6008	16.6867		94.4	76.3401	77.8567	95.1	54.5299	54.7545	94.8	32.4491	32.5084	94.7	16.167	16.3101
95.9	68.4072	67.4128	96.1	54.4854	54.3343	96.4	42.6741	42.3988	95.7	33.1826	32.0901		96.1	62.3147	64.3277	95.9	45.6435	45.8798	96.5	30.3761	29.236	96	17.8355	16.8087		95.4	76.7987	78.1118	96.1	55.0115	55.1093	95.8	32.8952	32.8013	95.7	16.5327	16.4969
96.9	68.4028	67.4346	97.1	54.3711	54.3944	97.4	42.813	42.4691	96.7	32.9785	32.1445		97.1	62.7773	64.5088	96.9	46.0176	46.1352	97.5	30.7344	29.4345	97	18.011	16.9302		96.4	77.2124	78.3612	97.1	55.3933	55.4599	96.8	33.3008	33.0924	96.7	16.6755	16.6832
97.9	68.4863	67.4555	98.1	54.4609	54.4531	98.4	42.9492	42.5385	97.7	33.2759	32.1984		98.1	62.9039	64.6854	97.9	46.219	46.3874	98.5	30.821	29.6317	98	18.1804	17.0513		97.4	77.5507	78.6049	98.1	55.8563	55.8066	97.8	33.6208	33.3819	97.7	16.8457	16.8688
98.9	68.7253	67.4756	99.1	54.6185	54.5106	99.4	42.9145	42.6069	98.7	33.3082	32.2519		99.1	63.2275	64.8576	98.9	46.5005	46.6366	99.5	31.1206	29.8276	99	18.2793	17.1718		98.4	77.879	78.8431	99.1	56.0549	56.1493	98.8	33.7762	33.6696	98.7	17.1924	17.0538
99.9	68.8339	67.4949	100.1	54.9361	54.5667	100.4	43.077	42.6744	99.7	33.3112	32.3048		100.1	63.4544	65.0255	99.9	46.8373	46.8827	100.5	30.9591	30.0222	100	18.2621	17.2918		99.4	78.1322	79.0759	100.1	56.5313	56.4882	99.8	34.1594	33.9556	99.7	17.0803	17.2382
100.9	69.0631	67.5134	101.1	54.8974	54.6216	101.4	43.109	42.741	100.7	33.6355	32.3572		101.1	63.4395	65.1891	100.9	46.7603	47.1258	101.5	31.29	30.2155	101	18.447	17.4113		100.4	78.4781	79.3035	101.1	56.9318	56.8231	100.8	34.3958	34.2399	100.7	17.3208	17.422
101.9	69.158	67.5312	102.1	55.0075	54.6752	102.4	43.24	42.8066	101.7	33.4389	32.4091		102.1	63.7348	65.3486	101.9	47.1198	47.3659	102.5	31.4852	30.4075	102	18.4778	17.5303		101.4	78.8551	79.5259	102.1	57.2287	57.1542	101.8	34.9505	34.5225	101.7	17.6997	17.6052
102.9	69.2905	67.5483	103.1	55.1616	54.7277	103.4	43.3652	42.8714	102.7	33.5991	32.4606		103.1	63.9988	65.5041	102.9	47.2479	47.603	103.5	31.6793	30.5982	103	18.6703	17.6488		102.4	79.3216	79.7433	103.1	57.682	57.4816	102.8	35.1107	34.8035	102.7	17.9978	17.7878
103.9	69.417	67.5647	104.1	55.1411	54.779	104.4	43.2781	42.9352	103.7	33.5527	32.5115		104.1	64.3285	65.6556	103.9	47.5793	47.8372	104.5	32.0066	30.7877	104	19.0186	17.7668		103.4	79.7331	79.9558	104.1	57.9923	57.8052	103.8	35.443	35.0827	103.7	18.1628	17.9698
104.9	69.2396	67.5805	105.1	55.1085	54.8291	105.4	43.3874	42.9982	104.7	33.5192	32.562		105.1	64.5564	65.8033	104.9	47.8961	48.0685	105.5	32.2587	30.9759	105	18.9948	17.8842		104.4	79.9237	80.1635	105.1	58.4483	58.1251	104.8	35.7097	35.3604	104.7	18.259	18.1512
105.9	69.3674	67.5956	106.1	55.0071	54.8781	106.4	43.4045	43.0603	105.7	33.5426	32.612		106.1	64.8094	65.9473	105.9	48.1474	48.2969	106.5	32.3785	31.1628	106	19.1986	18.0012		105.4	80.2834	80.3665	106.1	58.6635	58.4413	105.8	36.0929	35.6363	105.7	18.5195	18.332
106.9	69.4302	67.6101	107.1	55.1816	54.926	107.4	43.3843	43.1216	106.7	33.646	32.6616		107.1	65.0611	66.0876	106.9	48.2288	48.5224	107.5	32.405	31.3485	107	19.3479	18.1177		106.4	80.5859	80.5648	107.1	59.1538	58.7539	106.8	36.3398	35.9107	106.7	18.8564	18.5121
107.9	69.5998	67.6241	108.1	55.3343	54.9728	108.4	43.4958	43.182	107.7	33.5616	32.7106		108.1	65.1977	66.2244	107.9	48.4543	48.7452	108.5	32.6673	31.533	108	19.4336	18.2337		107.4	80.952	80.7587	108.1	59.4925	59.063	107.8	36.6181	36.1833	107.7	18.9597	18.6917
108.9	69.7188	67.6375	109.1	55.3813	55.0185	109.4	43.5374	43.2416	108.7	33.5732	32.7593		109.1	65.4555	66.3577	108.9	48.8332	48.9652	109.5	32.8509	31.7162	109	19.6668	18.3493		108.4	81.3696	80.9482	109.1	59.8303	59.3684	108.8	36.9102	36.4544	108.7	19.1794	18.8707
109.9	69.7838	67.6504	110.1	55.4662	55.0633	110.4	43.651	43.3003	109.7	33.743	32.8074		110.1	65.758	66.4876	109.9	48.9811	49.1824	110.5	33.204	31.8981	110	19.7685	18.4643		109.4	81.5813	81.1334	110.1	60.2111	59.6704	109.8	37.3897	36.7239	109.7	19.5906	19.0491
110.9	69.8263	67.6627	111.1	55.7191	55.107	111.4	43.7943	43.3583	110.7	33.9017	32.8551		111.1	65.9762	66.6142	110.9	49.1961	49.3969	111.5	32.9729	32.0789	111	19.8249	18.5788		110.4	81.8873	81.3145	111.1	60.538	59.969	110.8	37.7576	36.9917	110.7	19.7576	19.2269
111.9	69.9342	67.6746	112.1	55.538	55.1498	112.4	43.6109	43.4155	111.7	33.9354	32.9024		112.1	65.9193	66.7375	111.9	49.3547	49.6087	112.5	33.1663	32.2584	112	19.939	18.6928		111.4	82.1447	81.4914	112.1	60.9716	60.2641	111.8	37.9127	37.258	111.7	19.8564	19.4042
112.9	69.8643	67.686	113.1	55.5786	55.1916	113.4	43.8015	43.4718	112.7	33.9834	32.9492		113.1	66.1635	66.8577	112.9	49.3273	49.8179	113.5	33.5516	32.4367	113	20.076	18.8064		112.4	82.4195	81.6643	113.1	61.1811	60.5558	112.8	38.2825	37.5226	112.7	20.179	19.5808
113.9	69.9411	67.697	114.1	55.7024	55.2324	114.4	43.6538	43.5274	113.7	33.8614	32.9956		114.1	66.3635	66.9748	113.9	49.5719	50.0244	114.5	33.661	32.6138	114	20.0761	18.9195		113.4	82.9297	81.8332	114.1	61.4546	60.8441	113.8	38.729	37.7857	113.7	20.3784	19.7568
114.9	70.0009	67.7075	115.1	55.7052	55.2723	115.4	43.8004	43.5823	114.7	33.9875	33.0416		115.1	66.6633	67.089	114.9	49.8956	50.2283	115.5	34.08	32.7897	115	20.2724	19.0321		114.4	83.1667	81.9984	115.1	61.8664	61.1292	114.8	38.9264	38.0472	114.7	20.635	19.9323
115.9	70.2497	67.7176	116.1	55.742	55.3114	116.4	43.8322	43.6363	115.7	34.1549	33.0871		116.1	66.9353	67.2002	115.9	50.232	50.4297	116.5	34.0307	32.9644	116	20.5358	19.1442		115.4	83.433	82.1598	116.1	62.2403	61.4109	115.8	39.3049	38.3072	115.7	20.7751	20.1072
116.9	70.4706	67.7273	117.1	55.8014	55.3495	117.4	44.1122	43.6897	116.7	34.1101	33.1322		117.1	67.0395	67.3085	116.9	50.2624	50.6284	117.5	34.2718	33.1379	117	20.5582	19.2558		116.4	83.7088	82.3175	117.1	62.5143	61.6895	116.8	39.6776	38.5656	116.7	21.2441	20.2815
117.9	70.4573	67.7366	118.1	55.906	55.3868	118.4	43.8902	43.7423	117.7	34.2797	33.1768		118.1	67.026	67.4141	117.9	50.3924	50.8247	118.5	34.3078	33.3102	118	20.5993	19.367		117.4	84.0311	82.4717	118.1	62.9378	61.9648	117.8	40.0106	38.8224	117.7	21.2917	20.4552
118.9	70.355	67.7455	119.1	56.0479	55.4233	119.4	44.0889	43.7942	118.7	34.1611	33.2211		119.1	67.3584	67.517	118.9	50.687	51.0185	119.5	34.6533	33.4814	119	20.6721	19.4776		118.4	84.286	82.6223	119.1	63.2725	62.2369	118.8	40.2966	39.0777	118.7	21.6326	20.6284
119.9	70.4557	67.7541	120.1	56.1498	55.4589	120.4	44.1473	43.8453	119.7	34.3426	33.2649		120.1	67.7274	67.6172	119.9	50.8981	51.2098	120.5	34.9002	33.6514	120	20.8545	19.5878		119.4	84.6303	82.7695	120.1	63.7264	62.506	119.8	40.5651	39.3315	119.7	21.9131	20.8009
120.9	70.456	67.7624	121.1	56.1466	55.4938	121.4	44.1	43.8958	120.7	34.3771	33.3084		121.1	67.7571	67.7148	120.9	51.1439	51.3987	121.5	34.8331	33.8202	121	21.1046	19.6976		120.4	84.8439	82.9134	121.1	63.9572	62.7719	120.8	40.6695	39.5838	120.7	21.9407	20.973
121.9	70.4068	67.7703	122.1	56.1273	55.5279	122.4	44.1048	43.9456	121.7	34.305	33.3514		122.1	67.7427	67.8099	121.9	51.1626	51.5851	122.5	35.2339	33.9879	122	21.208	19.8068		121.4	85.1074	83.054	122.1	64.0852	63.0347	121.8	40.9214	39.8346	121.7	22.1526	21.1444
122.9	70.4684	67.7779	123.1	56.0863	55.5611	123.4	44.2184	43.9946	122.7	34.3265	33.394		123.1	68.1241	67.9026	122.9	51.4134	51.7692	123.5	35.2883	34.1544	123	21.4743	19.9156		122.4	85.3784	83.1915	123.1	64.5168	63.2946	122.8	41.2246	40.0838	122.7	22.3264	21.3152
123.9	70.692	67.7852	124.1	56.2318	55.5937	124.4	44.276	44.0431	123.7	34.3548	33.4362		124.1	68.329	67.9929	123.9	51.6794	51.9509	124.5	35.4827	34.3198	124	21.5057	20.0239		123.4	85.7079	83.3258	124.1	64.8819	63.5514	123.8	41.7976	40.3316	123.7	22.6809	21.4855
124.9	70.6433	67.7922	125.1	56.1038	55.6255	125.4	44.291	44.0908	124.7	34.2652	33.478		125.1	68.5745	68.0808	124.9	51.7631	52.1303	125.5	35.5064	34.484	125	21.6607	20.1318		124.4	86.1253	83.457	125.1	65.378	63.8053	124.8	42.038	40.5779	124.7	22.957	21.6553
125.9	70.8224	67.799	126.1	56.2846	55.6566	126.4	44.3116	44.1379	125.7	34.3509	33.5195		126.1	68.7475	68.1665	125.9	51.8566	52.3074	126.5	35.618	34.6472	126	21.7669	20.2392		125.4	86.3229	83.5853	126.1	65.5085	64.0562	125.8	42.1766	40.8227	125.7	23.0171	21.8244
126.9	70.7274	67.8054	127.1	56.2276	55.687	127.4	44.3266	44.1843	126.7	34.4562	33.5605		127.1	68.9598	68.25	126.9	52.0292	52.4822	127.5	35.9073	34.8092	127	21.8604	20.3461		126.4	86.4752	83.7106	127.1	65.686	64.3042	126.8	42.2825	41.066	126.7	23.3054	21.993
127.9	70.7638	67.8116	128.1	56.2729	55.7167	128.4	44.3663	44.2301	127.7	34.5105	33.6012		128.1	69.0366	68.3313	127.9	52.4414	52.6548	128.5	36.019	34.97	128	21.8391	20.4526		127.4	86.491	83.8331	128.1	66.1234	64.5494	127.8	42.6605	41.3079	127.7	23.4719	22.1611
128.9	70.8567	67.8176	129.1	56.4577	55.7458	129.4	44.5804	44.2753	128.7	34.5717	33.6414		129.1	69.1199	68.4105	128.9	52.5873	52.8251	129.5	36.1207	35.1298	129	21.9151	20.5586		128.4	87.046	83.9528	129.1	66.4226	64.7918	128.8	43.0242	41.5483	128.7	23.8325	22.3286
129.9	70.9083	67.8233	130.1	56.538	55.7742	130.4	44.6239	44.3199	129.7	34.597	33.6813		130.1	69.4026	68.4876	129.9	52.559	52.9933	130.5	36.4166	35.2885	130	22.0643	20.6641		129.4	87.2289	84.0698	130.1	66.7395	65.0313	129.8	43.2956	41.7873	129.7	23.957	22.4955
130.9	71.1095	67.8288	131.1	56.5927	55.802	131.4	44.5074	44.3638	130.7	34.7522	33.7209		131.1	69.5891	68.5627	130.9	52.8673	53.1592	131.5	36.4369	35.4461	131	22.1552	20.7692		130.4	87.5106	84.1841	131.1	66.8553	65.2681	130.8	43.4616	42.0249	130.7	24.2129	22.6619
131.9	70.9171	67.8341	132.1	56.5141	55.8291	132.4	44.5943	44.4071	131.7	34.6546	33.76		132.1	69.7211	68.6359	131.9	53.071	53.323	132.5	36.615	35.6025	132	22.3553	20.8738		131.4	87.6067	84.2958	132.1	67.1288	65.5021	131.8	43.5409	42.261	131.7	24.259	22.8277
132.9	70.9545	67.8392	133.1	56.5348	55.8556	133.4	44.7804	44.4499	132.7	34.6081	33.7988		133.1	70.0209	68.7072	132.9	53.1638	53.4847	133.5	36.5857	35.7579	133	22.4534	20.978		132.4	87.8324	84.405	133.1	67.545	65.7334	132.8	44.0471	42.4957	132.7	24.425	22.9929
133.9	71.2108	67.8441	134.1	56.6173	55.8816	134.4	44.737	44.492	133.7	34.6618	33.8373		134.1	70.0278	68.7766	133.9	53.0654	53.6443	134.5	36.687	35.9122	134	22.446	21.0818		133.4	88.375	84.5116	134.1	67.9331	65.9621	133.8	44.5591	42.729	133.7	24.8506	23.1576
134.9	71.1689	67.8488	135.1	56.6963	55.9069	135.4	44.7947	44.5336	134.7	34.6406	33.8753		135.1	70.2374	68.8443	134.9	53.3509	53.8018	135.5	36.9914	36.0655	135	22.5729	21.185		134.4	88.6601	84.6159	135.1	67.9795	66.1881	134.8	44.8225	42.9609	134.7	25.1267	23.3218
135.9	71.341	67.8533	136.1	56.95	55.9317	136.4	44.9924	44.5746	135.7	34.7486	33.913		136.1	70.5063	68.9101	135.9	53.6904	53.9573	136.5	37.1265	36.2176	136	22.8853	21.2879		135.4	88.7348	84.7178	136.1	68.4627	66.4115	135.8	44.9426	43.1914	135.7	25.1406	23.4854
136.9	71.448	67.8576	137.1	56.9334	55.9559	137.4	44.9575	44.615	136.7	35.0108	33.9504		137.1	70.5919	68.9743	136.9	53.8963	54.1107	137.5	37.3117	36.3688	137	22.8454	21.3903		136.4	89.1723	84.8173	137.1	68.7874	66.6323	136.8	45.2922	43.4205	136.7	25.3682	23.6485
137.9	71.3702	67.8617	138.1	56.873	55.9796	138.4	44.8897	44.6549	137.7	34.9739	33.9874		138.1	70.8604	69.0368	137.9	53.9238	54.2622	138.5	37.3213	36.5188	138	22.9097	21.4922		137.4	89.2281	84.9146	138.1	68.7751	66.8505	137.8	45.5354	43.6482	137.7	25.6694	23.811
138.9	71.4633	67.8657	139.1	56.9498	56.0028	139.4	44.9162	44.6942	138.7	34.9763	34.0241		139.1	70.9524	69.0976	138.9	54.0238	54.4116	139.5	37.6617	36.6678	139	23.1949	21.5937		138.4	89.316	85.0097	139.1	68.8627	67.0662	138.8	45.6814	43.8746	138.7	25.7615	23.973
139.9	71.2419	67.8695	140.1	56.8294	56.0254	140.4	44.7343	44.733	139.7	34.8844	34.0604		140.1	71.1038	69.1569	139.9	54.4364	54.5591	140.5	37.5836	36.8158	140	23.2738	21.6948		139.4	89.4957	85.1026	140.1	69.3715	67.2794	139.8	45.9676	44.0996	139.7	25.8669	24.1345
140.9	71.3115	67.8732	141.1	56.8379	56.0475	141.4	45.0168	44.7713	140.7	34.9336	34.0964		141.1	71.1796	69.2146	140.9	54.3229	54.7047	141.5	37.6351	36.9627	141	23.2217	21.7954		140.4	89.8524	85.1934	141.1	69.6077	67.4901	140.8	46.2761	44.3232	140.7	26.3276	24.2954
141.9	71.4602	67.8767	142.1	57.1004	56.0692	142.4	45.0139	44.809	141.7	35.0157	34.132		142.1	71.1891	69.2708	141.9	54.3938	54.8483	142.5	37.8361	37.1086	142	23.559	21.8956		141.4	90.1272	85.2821	142.1	69.9855	67.6984	141.8	46.5919	44.5455	141.7	26.5168	24.4557
142.9	71.4992	67.8801	143.1	56.9998	56.0903	143.4	44.9772	44.8462	142.7	35.2096	34.1673		143.1	71.4396	69.3256	142.9	54.4383	54.9901	143.5	37.8293	37.2535	143	23.4685	21.9953		142.4	90.3922	85.3688	143.1	70.0163	67.9043	142.8	46.7498	44.7665	142.7	26.6694	24.6156
143.9	71.5251	67.8834	144.1	56.7762	56.111	144.4	45.0075	44.8829	143.7	35.067	34.2023		144.1	71.4675	69.3789	143.9	54.6974	55.13	144.5	37.6542	37.3974	144	23.6024	22.0946		143.4	90.6199	85.4535	144.1	70.2513	68.1077	143.8	47.0644	44.9861	143.7	26.9597	24.7749
144.9	71.371	67.8865	145.1	56.9855	56.1312	145.4	45.07	44.9191	144.7	35.0368	34.2369		145.1	71.6985	69.4308	144.9	54.8783	55.2681	145.5	37.6207	37.5402	145	23.6417	22.1935		144.4	90.8423	85.5363	145.1	70.7668	68.3089	144.8	47.3115	45.2044	144.7	27.1106	24.9336
145.9	71.3892	67.8895	146.1	56.998	56.1509	146.4	44.938	44.9548	145.7	35.1909	34.2712		146.1	71.8612	69.4814	145.9	54.9177	55.4043	146.5	37.886	37.682	146	23.7923	22.2919		145.4	91.1287	85.6172	146.1	70.7865	68.5076	145.8	47.4774	45.4214	145.7	27.2605	25.0919
146.9	71.3992	67.8924	147.1	57.029	56.1702	147.4	45.2586	44.99	146.7	35.248	34.3053		147.1	71.9786	69.5306	146.9	55.1604	55.5388	147.5	37.8376	37.8229	147	23.9418	22.3899		146.4	91.176	85.6962	147.1	71.1188	68.7041	146.8	47.8487	45.6371	146.7	27.5544	25.2496
147.9	71.513	67.8951	148.1	57.0671	56.1891	148.4	45.0999	45.0248	147.7	35.3236	34.3389		148.1	72.2164	69.5786	147.9	55.3621	55.6714	148.5	38.1042	37.9627	148	24.0126	22.4875		147.4	91.4555	85.7735	148.1	71.2549	68.8983	147.8	48.1374	45.8514	147.7	27.6301	25.4068
148.9	71.4157	67.8978	149.1	56.9769	56.2075	149.4	45.1794	45.059	148.7	35.3634	34.3723		149.1	72.3059	69.6253	148.9	55.5206	55.8024	149.5	38.2187	38.1016	149	24.1098	22.5846		148.4	91.552	85.849	149.1	71.2023	69.0902	148.8	48.2169	46.0645	148.7	27.6975	25.5634
149.9	71.4157	67.9003	150.1	56.8982	56.2256	150.4	45.0283	45.0928	149.7	35.1046	34.4054		150.1	72.3969	69.6707	149.9	55.5564	55.9315	150.5	38.2923	38.2395	150	24.2701	22.6814		149.4	91.6538	85.9227	150.1	71.6802	69.2799	149.8	48.4028	46.2763	149.7	28.0039	25.7196
150.9	71.3491	67.9028	151.1	56.9917	56.2432	151.4	45.1116	45.1261	150.7	35.2554	34.4381		151.1	72.6401	69.715	150.9	55.7188	56.059	151.5	38.4023	38.3764	151	24.1526	22.7777		150.4	92.1679	85.9948	151.1	72.0123	69.4674	150.8	48.6408	46.4868	150.7	28.3245	25.8752
151.9	71.568	67.9051	152.1	57.077	56.2604	152.4	45.0929	45.1589	151.7	35.2254	34.4705		152.1	72.8633	69.7581	151.9	55.8228	56.1848	152.5	38.5859	38.5123	152	24.3184	22.8736		151.4	92.2241	86.0652	152.1	72.3049	69.6527	151.8	49.0146	46.696	151.7	28.4529	26.0303
152.9	71.5682	67.9074	153.1	57.2189	56.2773	153.4	45.149	45.1914	152.7	35.2929	34.5027		153.1	72.9926	69.8001	152.9	56.0432	56.3089	153.5	38.8851	38.6473	153	24.4922	22.969		152.4	92.3875	86.1341	153.1	72.5523	69.8358	152.8	49.1723	46.904	152.7	28.5718	26.1849
153.9	71.514	67.9096	154.1	57.2482	56.2937	154.4	45.2771	45.2233	153.7	35.247	34.5345		154.1	73.0051	69.841	153.9	56.2403	56.4314	154.5	38.8217	38.7813	154	24.5475	23.064		153.4	92.503	86.2013	154.1	72.6096	70.0168	153.8	49.3187	47.1107	153.7	28.689	26.3389
154.9	71.6862	67.9117	155.1	57.2566	56.3098	155.4	45.3732	45.2548	154.7	35.4269	34.5661		155.1	73.1452	69.8808	154.9	56.0416	56.5522	155.5	38.8808	38.9143	155	24.4406	23.1587		154.4	92.4711	86.267	155.1	72.8882	70.1957	154.8	49.4909	47.3162	154.7	28.948	26.4925
155.9	71.6407	67.9137	156.1	57.475	56.3256	156.4	45.3937	45.2859	155.7	35.5569	34.5973		156.1	73.2907	69.9196	155.9	56.3282	56.6714	156.5	39.0419	39.0464	156	24.6798	23.2529		155.4	92.8668	86.3312	156.1	73.0222	70.3725	155.8	49.8211	47.5204	155.7	29.0093	26.6455
156.9	71.7057	67.9156	157.1	57.2538	56.3409	157.4	45.4481	45.3166	156.7	35.533	34.6282		157.1	73.4473	69.9573	156.9	56.5972	56.789	157.5	39.126	39.1776	157	24.7625	23.3467		156.4	93.1956	86.394	157.1	73.3775	70.5473	156.8	50.1874	47.7234	156.7	29.3496	26.798
157.9	71.7463	67.9174	158.1	57.366	56.356	158.4	45.4707	45.3468	157.7	35.7223	34.6589		158.1	73.6749	69.9941	157.9	56.6517	56.9051	158.5	39.216	39.3078	158	25.0549	23.44		157.4	93.496	86.4553	158.1	73.5225	70.72	157.8	50.4011	47.9251	157.7	29.5452	26.95
158.9	71.805	67.9192	159.1	57.4289	56.3707	159.4	45.6136	45.3766	158.7	35.4613	34.6893		159.1	73.8027	70.0299	158.9	56.7451	57.0196	159.5	39.3984	39.4371	159	25.1545	23.533		158.4	93.5711	86.5152	159.1	73.7523	70.8907	158.8	50.5902	48.1256	158.7	29.3655	27.1015
159.9	71.9151	67.9209	160.1	57.5468	56.385	160.4	45.5917	45.406	159.7	35.7854	34.7194		160.1	73.8277	70.0647	159.9	56.8348	57.1326	160.5	39.4836	39.5655	160	25.1582	23.6255		159.4	93.7434	86.5738	160.1	73.7501	71.0594	159.8	50.7877	48.325	159.7	29.4934	27.2525
160.9	71.7393	67.9225	161.1	57.5273	56.3991	161.4	45.6458	45.435	160.7	35.8076	34.7492		161.1	73.9163	70.0987	160.9	57.0297	57.244	161.5	39.6158	39.693	161	25.2352	23.7177		160.4	93.852	86.631	161.1	74.2371	71.2261	160.8	51.0977	48.5231	160.7	29.7292	27.403
161.9	71.7002	67.9241	162.1	57.4297	56.4128	162.4	45.6843	45.4636	161.7	35.6226	34.7787		162.1	73.942	70.1317	161.9	57.0555	57.354	162.5	39.6286	39.8195	162	25.3442	23.8094		161.4	94.1793	86.6869	162.1	74.1862	71.3909	161.8	51.2503	48.72	161.7	29.9873	27.553
162.9	71.7736	67.9256	163.1	57.472	56.4262	163.4	45.7128	45.4919	162.7	35.6334	34.8079		163.1	74.1471	70.1639	162.9	57.0569	57.4625	163.5	39.5827	39.9452	163	25.3486	23.9007		162.4	94.1469	86.7415	163.1	74.347	71.5538	162.8	51.2932	48.9157	162.7	30.0146	27.7024
163.9	71.887	67.9271	164.1	57.5524	56.4393	164.4	45.8018	45.5197	163.7	35.8593	34.8369		164.1	74.3415	70.1952	163.9	57.3883	57.5695	164.5	39.9271	40.0699	164	25.5656	23.9917		163.4	94.2109	86.7949	164.1	74.6279	71.7148	163.8	51.5313	49.1102	163.7	30.1167	27.8514
164.9	71.8468	67.9285	165.1	57.6293	56.4522	165.4	45.8224	45.5471	164.7	35.8699	34.8656		165.1	74.3133	70.2257	164.9	57.6786	57.6751	165.5	40.0313	40.1937	165	25.6979	24.0822		164.4	94.458	86.847	165.1	74.7847	71.8739	164.8	51.8379	49.3035	164.7	30.1851	27.9999
165.9	71.941	67.9298	166.1	57.5702	56.4647	166.4	45.9635	45.5742	165.7	35.9354	34.8941		166.1	74.5392	70.2554	165.9	57.6546	57.7793	166.5	39.9372	40.3167	166	25.7219	24.1723		165.4	94.5272	86.898	166.1	74.9905	72.0311	165.8	51.9362	49.4957	165.7	30.4312	28.1479
166.9	72.0236	67.9311	167.1	57.7088	56.477	167.4	45.9218	45.6009	166.7	36.0563	34.9222		167.1	74.6535	70.2843	166.9	57.651	57.8821	167.5	40.1093	40.4388	167	25.7943	24.262		166.4	94.673	86.9478	167.1	75.0299	72.1865	166.8	51.9796	49.6867	166.7	30.6926	28.2953
167.9	71.8939	67.9323	168.1	57.7326	56.4889	168.4	45.7623	45.6272	167.7	35.9262	34.9501		168.1	74.6219	70.3124	167.9	57.5575	57.9835	168.5	40.1393	40.5599	168	25.9198	24.3513		167.4	94.8982	86.9965	168.1	75.1776	72.3401	167.8	52.3646	49.8765	167.7	30.8347	28.4423
168.9	71.8211	67.9335	169.1	57.5812	56.5007	169.4	45.7957	45.6532	168.7	35.8451	34.9778		169.1	74.7276	70.3399	168.9	57.8274	58.0835	169.5	40.2658	40.6802	169	25.8649	24.4403		168.4	94.8934	87.044	169.1	75.4417	72.4919	168.8	52.4081	50.0652	168.7	30.927	28.5888
169.9	71.8466	67.9346	170.1	57.7501	56.5121	170.4	45.7826	45.6788	169.7	35.8728	35.0052		170.1	74.9021	70.3665	169.9	57.7709	58.1822	170.5	40.3341	40.7997	170	25.9483	24.5288		169.4	95.0615	87.0905	170.1	75.6157	72.6419	169.8	52.5171	50.2528	169.7	31.0215	28.7348
170.9	71.9785	67.9357	171.1	57.7817	56.5233	171.4	45.9434	45.704	170.7	36.0176	35.0323		171.1	75.0133	70.3925	170.9	58.0345	58.2795	171.5	40.4562	40.9183	171	26.008	24.6169		170.4	95.0974	87.1359	171.1	75.705	72.7901	170.8	52.8126	50.4392	170.7	31.2554	28.8803
171.9	71.9251	67.9368	172.1	57.8571	56.5342	172.4	45.9593	45.7289	171.7	36.1747	35.0592		172.1	75.0587	70.4178	171.9	57.8724	58.3755	172.5	40.445	41.036	172	26.0573	24.7047		171.4	95.4297	87.1802	172.1	75.9985	72.9366	171.8	52.9155	50.6244	171.7	31.5205	29.0253
172.9	71.8378	67.9378	173.1	57.8751	56.5449	173.4	45.9467	45.7535	172.7	36.1315	35.0858		173.1	75.0524	70.4424	172.9	58.1798	58.4703	173.5	40.6889	41.1529	173	26.1342	24.792		172.4	95.5313	87.2236	173.1	76.2585	73.0814	172.8	53.1436	50.8086	172.7	31.7034	29.1699
173.9	71.949	67.9387	174.1	57.8425	56.5554	174.4	46.0066	45.7777	173.7	36.1894	35.1122		174.1	75.235	70.4664	173.9	58.4212	58.5637	174.5	40.6906	41.2689	174	26.2587	24.879		173.4	95.7357	87.2659	174.1	76.1675	73.2246	173.8	53.3654	50.9916	173.7	31.7405	29.3139
174.9	72.0171	67.9397	175.1	57.8252	56.5656	175.4	46.0078	45.8016	174.7	36.2637	35.1383		175.1	75.3779	70.4898	174.9	58.5464	58.6559	175.5	40.8428	41.3841	175	26.2869	24.9656		174.4	95.7285	87.3073	175.1	76.3496	73.366	174.8	53.563	51.1735	174.7	32.001	29.4575
175.9	71.8926	67.9406	176.1	57.8232	56.5756	176.4	46.2415	45.8252	175.7	36.2354	35.1642		176.1	75.4153	70.5125	175.9	58.6791	58.7468	176.5	40.8663	41.4984	176	26.3431	25.0517		175.4	96.001	87.3478	176.1	76.6797	73.5058	175.8	53.8667	51.3543	175.7	32.2808	29.6006
176.9	71.9462	67.9414	177.1	57.9034	56.5854	177.4	46.1303	45.8484	176.7	36.3835	35.1898		177.1	75.566	70.5346	176.9	58.6526	58.8365	177.5	41.0007	41.6119	177	26.4267	25.1375		176.4	96.3416	87.3873	177.1	76.7623	73.6439	176.8	53.9423	51.534	176.7	32.2803	29.7432
177.9	71.8609	67.9422	178.1	57.8949	56.5949	178.4	46.2955	45.8714	177.7	36.4822	35.2152		178.1	75.4994	70.5562	177.9	58.6032	58.9249	178.5	41.0589	41.7246	178	26.4876	25.223		177.4	96.3	87.4259	178.1	76.7719	73.7804	177.8	53.9259	51.7126	177.7	32.4482	29.8853
178.9	71.7505	67.943	179.1	57.4868	56.6042	179.4	46.5637	45.894	178.7	36.2925	35.2404		179.1	74.7252	70.5771	178.9	58.1679	59.0122	179.5	40.0208	41.8365	179	25.7915	25.308		178.4	96.1684	87.4636	179.1	77.1478	73.9154	178.8	53.8381	51.8901	178.7	32.2026	30.0269
179.9	74.4052	67.9438	180.1	59.1822	23.2925	180.4	45.9052	17.792	179.7	38.1623	35.2653		180.1	75.8713	69.3485	179.9	58.6753	59.0983	180.5	41.7611	38.9939	180	26.4298	25.3927		179.4	97.0819	87.5005	180.1	76.9881	79.6644	179.8	55.7849	52.0665	179.7	34.2158	30.1681
180.9	67.8613	26.4651	181.1	53.7324	23.1769	181.4	42.5622	17.7037	180.7	34.3799	11.6322		181.1	76.0012	69.1539	180.9	59.1876	57.2518	181.5	41.6303	38.8977	181	27.017	22.8436		180.4	96.3185	92.5044	181.1	78.2733	79.5988	180.8	54.4488	56.7669	180.7	32.5576	34.66
[truncated: 599 more rows]

## Sheet: Figure5A
CD bop3
[truncated: 552 more rows]

[truncated: 50 more sheets: Figure5B, Figure5C, Figure5D, Figure5E, Figure5F, Figure5G, Figure5H, S2, S4, S5C, S5D, S5E, S6, S7, S8A, S8B, S9A, S9B, S10A, S10B …]
